# Supplementary material for: CoaSim: A flexible environment for simulating genetic data under coalescent models
Source: BMC Bioinformatics. 2005 Oct 14;6:252. doi: 10.1186/1471-2105-6-252 (PMC1274299; doi:10.1186/1471-2105-6-252)
Supplement: Additional File 1 [file 1471-2105-6-252-S1.gz]

Archive with 54 entries (53 files):
- coasim-core-3.1.0
- coasim-core-3.1.0/builder.cc
- coasim-core-3.1.0/trait_marker.cc
- coasim-core-3.1.0/simulator_test.cc
- coasim-core-3.1.0/node.cc
- coasim-core-3.1.0/simulator.hh
- coasim-core-3.1.0/Makefile.am
- coasim-core-3.1.0/builder.hh
- coasim-core-3.1.0/micro_satellite_marker.hh
- coasim-core-3.1.0/INSTALL
- coasim-core-3.1.0/testing.hh
- coasim-core-3.1.0/ChangeLog
- coasim-core-3.1.0/all_markers_test.cc
- coasim-core-3.1.0/COPYING
- coasim-core-3.1.0/configure.in
- coasim-core-3.1.0/Makefile.in
- coasim-core-3.1.0/interval_test.cc
- coasim-core-3.1.0/interval.hh
- coasim-core-3.1.0/test_dist_funcs.cc
- coasim-core-3.1.0/configuration.cc
- coasim-core-3.1.0/configuration_test.cc
- coasim-core-3.1.0/descender.hh
- coasim-core-3.1.0/test_dist_funcs.hh
- coasim-core-3.1.0/snp_marker.cc
- coasim-core-3.1.0/configuration.hh
- coasim-core-3.1.0/mutation_test.cc
- coasim-core-3.1.0/node_test.cc
- coasim-core-3.1.0/aclocal.m4
- coasim-core-3.1.0/install-sh
- coasim-core-3.1.0/monitor.hh
- coasim-core-3.1.0/descender.cc
- coasim-core-3.1.0/config.hh.in
- coasim-core-3.1.0/interval.cc
- coasim-core-3.1.0/NEWS
- coasim-core-3.1.0/README
- coasim-core-3.1.0/descender_test.cc
- coasim-core-3.1.0/marker.hh
- coasim-core-3.1.0/depcomp
- coasim-core-3.1.0/AUTHORS
- coasim-core-3.1.0/trait_marker.hh
- coasim-core-3.1.0/retired_interval.cc
- coasim-core-3.1.0/all_markers.hh
- coasim-core-3.1.0/micro_satellite_marker.cc
- coasim-core-3.1.0/missing
- coasim-core-3.1.0/compile_options.hh
- coasim-core-3.1.0/node.hh
- coasim-core-3.1.0/snp_marker.hh
- coasim-core-3.1.0/configure
- coasim-core-3.1.0/retired_interval.hh
- coasim-core-3.1.0/dist_funcs.hh
- coasim-core-3.1.0/dist_funcs.cc
- coasim-core-3.1.0/simulator.cc
- coasim-core-3.1.0/builder_test.cc
- coasim-core-3.1.0/marker.cc
