# Supplementary material for: CoaSim: A flexible environment for simulating genetic data under coalescent models
Source: BMC Bioinformatics. 2005 Oct 14;6:252. doi: 10.1186/1471-2105-6-252 (PMC1274299; doi:10.1186/1471-2105-6-252)
Supplement: Additional File 1 [file 1471-2105-6-252-S1.gz › coasim-core-3.1.0/builder.cc]

/* -*- Mode: C++; c-basic-offset: 4; -*- 
 *
 *  CoaSim -- A coalescence process simulator
 *
 *  Copyright (C) 2004 by Bioinformatics ApS
 */

#include "builder.hh"

#ifndef CORE__DIST_FUNCTIONS_HH_INCLUDED
# include "dist_funcs.hh"
#endif
#ifndef CORE__MONITOR_HH_INCLUDED
# include "monitor.hh"
#endif

using namespace core;

namespace
{
    class TopNodeSet {
    public:
	TopNodeSet() {};

	// add a node to the set
	void push(Node *n)
	{
	    _nodes.push_back(n);
	}

	// pop a random node from the set
	Node *pop()
	{
	    size_t index = Distribution_functions::irand(_nodes.size());
	    std::swap(_nodes[index], _nodes.back());
	    Node *n = _nodes.back();
	    _nodes.pop_back();
	    return n;
	}

	size_t size() const { return _nodes.size(); }

    private:
	std::vector<Node*> _nodes;
    };

    typedef std::pair<double,int> time_event_t;
    inline time_event_t get_time_event(const Configuration &conf,
				       double current_time,
				       unsigned int nodes_left)
    {
	using namespace Distribution_functions;

	if (fabs(conf.growth()) > 0.001) // enough growth?
	    {
		double xx = expdev(nodes_left,double(nodes_left-1)/2);
		double yy = exp(-conf.growth()*current_time);
		double time1 = log(1.0+conf.growth()*xx*yy)/conf.growth();
		double time2 = expdev(nodes_left,conf.gamma()/2+conf.rho()/2);
		if (time1 < time2)
		    {
			// coalescence event
			return time_event_t(time1,0);
		    }
		else
		    {
			// recomb or gene conversion
			int event = uniform(conf.gamma(), conf.rho()) + 1;
			return time_event_t(time2, event);
		    }
	    }
	else
	    {
		double time = expdev(nodes_left, double(nodes_left-1)/2
				                 +conf.gamma()/2+conf.rho()/2);
		int event = uniform(double(nodes_left-1), conf.gamma(), conf.rho());
		return time_event_t(time,event);
	    }
    }
}


ARG * Builder::build(SimulationMonitor *mon,
		     BuilderMonitor    *callbacks,
		     bool keep_empty_intervals) const
{
    using namespace Distribution_functions;

    std::auto_ptr<ARG> arg(new ARG(i_conf, keep_empty_intervals));
    TopNodeSet top_nodes;

    // initialize
    for (int i = 0; i < i_conf.no_leaves(); ++i)
	top_nodes.push(arg->leaf());


    unsigned long int no_iterations = 0;
    unsigned int coal_events = 0;
    unsigned int gene_conv_events = 0;
    unsigned int recomb_events = 0;

    double time = 0.0;

    if (mon) mon->builder_update(i_conf.no_leaves(), // no_nodes
				 i_conf.no_leaves(), // no_top_nodes
				 no_iterations, time,
				 coal_events, gene_conv_events, recomb_events);
			       

    // build tree
    while (top_nodes.size() > 1)
	{
	    unsigned int k = top_nodes.size();
	    time_event_t time_event = get_time_event(i_conf,time,k);
	    time += time_event.first;
	    int event = time_event.second;

	    ++no_iterations;

	    if ( mon && (no_iterations % 50000) == 0)
		mon->builder_update(arg->no_nodes(),
				    top_nodes.size(),
				    no_iterations, time,
				    coal_events, gene_conv_events, recomb_events);

	    switch (event)
		{
		case 0: // coalescent
		    {
			++coal_events;

			Node *child1 = top_nodes.pop();
			Node *child2 = top_nodes.pop();
			CoalescentNode *coa_node = arg->coalescence(time, child1, child2);

			if (callbacks)
			    callbacks->coalescence_callback(coa_node,k);

			if (coa_node->intervals().size() > 0)
			    top_nodes.push(coa_node);
		    }
		    break;
	  
		case 1: // gene conversion
		    {
			++gene_conv_events;

			double point = uniform();
			double length = random_sign()*expdev(i_conf.Q());

			double start = std::max(0.0, (length < 0) ? point+length : point);
			double stop  = std::min(1.0, (length < 0) ? point : point+length);

			// it *is* technically possible to randomly choose an
			// empty length or hit one of the endpoints with the lengh
			// reaching outside the interval -- although very
			// unlikely.  If it happens, just pretend it didn't and
			// move on -- this is the same effect as if we select a
			// gene conversion outside an active interval.
			if (stop-start <= 0.0) break;

			Node *child = top_nodes.pop();
			try {
			    ARG::gene_conv_node_pair_t pair
				= arg->gene_conversion(time,child,
						       start,stop);
			    if (pair.first->intervals().size() > 0)
				top_nodes.push(pair.first); 
			    if (pair.second->intervals().size() > 0)
				top_nodes.push(pair.second); 

			    if (callbacks)
				callbacks->gene_conversion_callback(pair.first,
								    pair.second,
								    k);

			} catch (ARG::null_event&) {
			    top_nodes.push(child);
			}

		    }
		    break;

		case 2: // recombination
		    {
			++recomb_events;

			double cross_over_point = uniform();
			Node *child = top_nodes.pop();

			try {
			    ARG::recomb_node_pair_t pair
				= arg->recombination(time,child,
						     cross_over_point);

			    if (pair.first->intervals().size() > 0)
				top_nodes.push(pair.first); 
			    if (pair.second->intervals().size() > 0)
				top_nodes.push(pair.second); 

			    if (callbacks)
				callbacks->recombination_callback(pair.first,
								  pair.second,
								  k);

			} catch (ARG::null_event&) {
			    top_nodes.push(child);
			}
		    }
		    break;
		}
	}

    if (mon) mon->builder_termination(arg->no_nodes(),
				      top_nodes.size(),
				      no_iterations, time,
				      coal_events, gene_conv_events,
				      recomb_events);

#if 0
    std::cout << "There are " << arg->retired_intervals().size()
	      << " retired intervals and "
	      << arg->no_nodes() << " nodes.\n";
    std::vector<RetiredInterval>::const_iterator itr;
    for (itr = arg->retired_intervals().begin(); 
	 itr != arg->retired_intervals().end();
	 ++itr)
	std::cout << *itr << std::endl;
#endif

    arg->sort_retired_intervals(); // NB! important, since the
				   // remaining functions rely on the
				   // retired intervals being sorted!
    return arg.release();
}
