# Supplementary material for: CoaSim: A flexible environment for simulating genetic data under coalescent models
Source: BMC Bioinformatics. 2005 Oct 14;6:252. doi: 10.1186/1471-2105-6-252 (PMC1274299; doi:10.1186/1471-2105-6-252)
Supplement: Additional File 1 [file 1471-2105-6-252-S1.gz › coasim-core-3.1.0/node.cc]

/* -*- Mode: C++; c-basic-offset: 4; -*- 
 *
 *  CoaSim -- A coalescence process simulator
 *
 *  Copyright (C) 2004 by Bioinformatics ApS
 */

#include "node.hh"

#ifndef CORE__COMPILE_OPTIONS_HH
# include "compile_options.hh"
#endif

#ifndef CORE__DIST_FUNCTIONS_HH_INCLUDED
# include "dist_funcs.hh"
#endif
#ifndef CORE__MARKER_HH_INCLUDED
# include "marker.hh"
#endif

#ifndef SSTREAM_INCLUDED
# include <sstream>
# define SSTREAM_INCLUDED
#endif
#ifndef STRING_INCLUDED
# include <string>
# define STRING_INCLUDED
#endif

#ifndef CASSERT_INCLUDED
# include <cassert>
# define CASSERT_INCLUDED
#endif
#if EXPENSIVE_ASSERTS
# ifndef FSTREAM_INCLUDED
#  include <fstream>
#  define FSTREAM_INCLUDED
# endif
#endif

#ifndef CSTDLIB_INCLUDED
# include <cstdlib>
# define CSTDLIB_INCLUDED
#endif

using namespace core;


void
core::Node::initialize_marker(unsigned int idx, const Marker &m)
{
    if (i_states.size() <= idx) 
	throw std::out_of_range("marker index out of range");
    i_states[idx] = m.default_value();
}


double
core::LeafNode::surface_at_point(double point) const
    throw(std::out_of_range)
{
    if (point < 0 or 1.0 <= point) 
	throw std::out_of_range("Point out of range [0,1).");
    return 0.0;
}

void
core::LeafNode::print_tree_at_point(std::ostream &os, double point,
				    double edge_length,
				    bool print_edge) const
    throw(std::out_of_range)
{
    if (point < 0 or 1.0 <= point) 
	throw std::out_of_range("Point out of range [0,1).");
    os << '\'' << i_id << '\'';
    if (print_edge) os << " : " << edge_length;
}

void
core::LeafNode::mutate_marker(unsigned int idx, Mutator &m)
{
    // no mutations out of leaf
}


double
core::CoalescentNode::surface_at_point(double point) const
    throw(std::out_of_range)
{
    // NB! don't check if this node contains it -- it could be
    // retired, if that is the case it's children will contain it.
    // if this node does not contain it, neither of it's children
    // will, so it still works out (althoug we call recursively at
    // little more than strictly necessary)
    double surface = 0.0;
    if (i_left->intervals().contains_point(point))
	{
	    surface += i_left->surface_at_point(point);
	    surface += time() - i_left->time();
	}
    if (i_right->intervals().contains_point(point))
	{
	    surface += i_right->surface_at_point(point);
	    surface += time() - i_right->time();
	}
    return surface;
}

void
core::CoalescentNode::print_tree_at_point(std::ostream &os, double point,
					  double edge_length,
					  bool print_edge) const
    throw(std::out_of_range)
{
    double left_dist  = time() - i_left->time();
    double right_dist = time() - i_right->time();
    
    if (i_left->intervals().contains_point(point)
	and i_right->intervals().contains_point(point))
	{
	    os << '(';
	    i_left->print_tree_at_point(os, point, left_dist, true);
	    os << ',';
	    i_right->print_tree_at_point(os, point, right_dist, true);
	    os << ')';
 	    if (print_edge) os << " : " << edge_length;

	}
    else
	{
	    if (i_left->intervals().contains_point(point))
		i_left->print_tree_at_point(os, point, 
					    edge_length+left_dist,
					    print_edge);
	    if (i_right->intervals().contains_point(point))
		i_right->print_tree_at_point(os, point,
					     edge_length+right_dist,
					     print_edge);
	}
}


void
core::CoalescentNode::mutate_marker(unsigned int idx, Mutator &m)
{
    if (! (idx < no_states()) )
	throw std::out_of_range("marker index out of range");
    
    double point = i_conf.position(idx);
    
    if (i_left->intervals().contains_point(point))
	{
	    set_state(i_left, idx, m.mutate(*this,*i_left,state(idx)));
	    i_left->mutate_marker(idx,m);
	}
    
    
    if (i_right->intervals().contains_point(point))
	{
	    set_state(i_right, idx, m.mutate(*this,*i_right,state(idx)));
	    i_right->mutate_marker(idx,m);
	}
}


double
core::RecombinationNode::surface_at_point(double point) const
    throw(std::out_of_range)
{
    // no need to check here, it is the parents responsibility to
    //check that
    //if (! intervals().contains_point(point)) return 0.0;
    
    double surface = 0.0;
    if (i_child->intervals().contains_point(point))
	{
	    surface += i_child->surface_at_point(point);
	    surface += time() - i_child->time();
	}
    return surface;
}

void
core::RecombinationNode::print_tree_at_point(std::ostream &os, double point,
					     double edge_length,
					     bool print_edge) const
    throw(std::out_of_range)
{
    double d = time() - i_child->time();
    i_child->print_tree_at_point(os, point, edge_length+d, print_edge);
}


void
core::RecombinationNode::mutate_marker(unsigned int idx, Mutator &m)
{
    if (! (idx < no_states()) )
	throw std::out_of_range("marker index out of range");

    set_state(i_child, idx, m.mutate(*this,*i_child,state(idx)));
    i_child->mutate_marker(idx,m);
}


double
core::GeneConversionNode::surface_at_point(double point) const
    throw(std::out_of_range)
{
    // no need to check here, it is the parents responsibility to
    //check that
    //if (! intervals().contains_point(point)) return 0.0;
    
    double surface = 0.0;
    if (i_child->intervals().contains_point(point))
	{
	    surface += i_child->surface_at_point(point);
	    surface += time() - i_child->time();
	}
    return surface;
}

void
core::GeneConversionNode::print_tree_at_point(std::ostream &os, double point,
					      double edge_length,
					      bool print_edge) const
    throw(std::out_of_range)
{
    double d = time() - i_child->time();
    i_child->print_tree_at_point(os, point, edge_length+d, print_edge);
}


void
core::GeneConversionNode::mutate_marker(unsigned int idx, Mutator &m)
{
    if (! (idx < no_states()) )
	throw std::out_of_range("marker index out of range");

    set_state(i_child, idx, m.mutate(*this,*i_child,state(idx)));
    i_child->mutate_marker(idx,m);
}


ARG::~ARG()
{
    std::vector<Node*>::iterator itr;
    for (itr = i_leaf_pool.begin(); itr != i_leaf_pool.end(); ++itr)
	delete *itr;
    for (itr = i_node_pool.begin(); itr != i_node_pool.end(); ++itr)
	delete *itr;
}

LeafNode *ARG::leaf() throw()
{
    LeafNode *n = new LeafNode(i_conf, i_no_leaves);
    n->i_intervals.add(0.0,1.0,1);
    i_leaf_pool.push_back(n);
    ++i_no_leaves;

    return n;
}


static inline bool contains_marker(const Configuration &conf,
				   const Interval &i)
{
    for (int m = 0; m < conf.no_markers(); ++m)
	if (i.contains_point(conf.position(m))) return true;
    return false;
}

static Intervals filter_contains_marker(const Intervals &intervals,
					const Configuration &conf)
{
    Intervals result;
    for (int i = 0; i < intervals.size(); ++i)
	{
	    const Interval &it = intervals.interval(i);
	    if (contains_marker(conf,it)) result.add(it);
	}
    return result;
}

CoalescentNode *ARG::coalescence(double time, Node *left, Node *right)
    throw(null_child)
{
    if (left == 0 or right == 0) throw null_child();

    // sort in retired and non-retired intervals
    Intervals retired;
    Intervals non_retired;
    Intervals merged = left->intervals() | right->intervals();
    if (!i_keep_empty) merged = filter_contains_marker(merged, i_conf);

#if 0
    std::cout << "coalescence -- left: " << left->intervals() << std::endl;
    std::cout << "coalescence -- right: " << right->intervals() << std::endl;
    std::cout << "coalescence -- merged: " << merged << std::endl;
#endif

    for (int i = 0; i < merged.size(); ++i)
	{
	    if (merged.interval(i).leaf_contacts() < i_no_leaves)
		non_retired.add(merged.interval(i));
	    else if (merged.interval(i).leaf_contacts() == i_no_leaves)
		retired.add(merged.interval(i));
	    else
		assert(false);
	}

    CoalescentNode *n = new CoalescentNode(i_conf,time,left,right,
					   non_retired, retired);

    i_node_pool.push_back(n);

    for (int i = 0; i != retired.size(); ++i)
	i_retired_intervals.push_back(RetiredInterval(retired.interval(i), n));

    return n;
}


ARG::recomb_node_pair_t ARG::recombination(double time, Node *child,
					   double cross_over_point)
    throw(null_event, null_child,
	  Interval::interval_out_of_range,Interval::empty_interval)
{
    if (child == 0) throw null_child();

    if (cross_over_point <= child->intervals().first_point()) 
	throw null_event();
    if (child->intervals().last_point() <= cross_over_point)
	throw null_event();

    Intervals left  = child->intervals().copy(0.0,cross_over_point);
    if (!i_keep_empty) left  = filter_contains_marker(left, i_conf);
    Intervals right = child->intervals().copy(cross_over_point,1.0);
    if (!i_keep_empty) right = filter_contains_marker(right, i_conf);

#if 0
    std::cout << "recombination -- child: " << child->intervals() << std::endl;
    std::cout << "recombination -- left: " << left << std::endl;
    std::cout << "recombination -- right: " << right << std::endl;
#endif

    RecombinationNode *n1 = new RecombinationNode(i_conf,time,child,left,
						  cross_over_point, true);
    RecombinationNode *n2 = new RecombinationNode(i_conf,time,child,right,
						  cross_over_point, false);
    i_node_pool.push_back(n1); i_node_pool.push_back(n2);

    return std::make_pair(n1,n2);
}

ARG::gene_conv_node_pair_t ARG::gene_conversion(double time, Node *child,
						double conversion_start,
						double conversion_end)
    throw(null_event, null_child,
	  Interval::interval_out_of_range,Interval::empty_interval)
{
    if (child == 0) throw null_child();

    if (conversion_start == conversion_end)
	throw null_event();

    if (conversion_end <= child->intervals().first_point())
	throw null_event();
    if (child->intervals().last_point() <= conversion_start)
	throw null_event();


    Intervals left  = child->intervals().copy(0.0, conversion_start)
	+ child->intervals().copy(conversion_end, 1.0);
    if (!i_keep_empty) left  = filter_contains_marker(left, i_conf);

    Intervals right =
	child->intervals().copy(conversion_start, conversion_end);
    if (!i_keep_empty) right = filter_contains_marker(right, i_conf);


#if 0
    std::cout << "gene-conversion -- left: " << left << std::endl;
    std::cout << "gene-conversion -- right: " << right << std::endl;
#endif


    GeneConversionNode *n1 = new GeneConversionNode(i_conf,time,child,left,
						    conversion_start,
						    conversion_end,
						    false);
    GeneConversionNode *n2 = new GeneConversionNode(i_conf,time,child,right,
						    conversion_start,
						    conversion_end,
						    true);
    i_node_pool.push_back(n1); i_node_pool.push_back(n2);

    return std::make_pair(n1,n2);

}

namespace {
    using std::binary_function;
    struct starts_before : 
	public binary_function<const Interval&,const Interval&,bool> {
	bool operator () (const Interval &i1, const Interval &i2) const
	{ return i1.start() < i2.start(); }
    };
};

void ARG::sort_retired_intervals()
{
    sort(i_retired_intervals.begin(), i_retired_intervals.end(),
	 starts_before());
}


namespace {
    class state_printer : public std::unary_function<void,const Node*>
    {
    public:
	state_printer(std::ostream &os) : i_os(os) {};
	void operator () (const Node *n) {
	    for (unsigned int s = 0; s < n->no_states(); ++s)
		i_os << n->state(s) << ' ';
	    i_os << '\n';
	}

    private:
	std::ostream &i_os;
    };
}

void ARG::to_text(std::ostream &os) const
{
    // header...
    os << "# markers: ";
    for (int i = 0; i < i_conf.no_markers(); ++i)
	os << i_conf.marker(i) << ' ' << i_conf.position(i) << ' ';
    os << '\n';
    
    // body...
    for_each(i_leaf_pool.begin(), i_leaf_pool.end(), state_printer(os));
}
