# Supplementary material for: CoaSim: A flexible environment for simulating genetic data under coalescent models
Source: BMC Bioinformatics. 2005 Oct 14;6:252. doi: 10.1186/1471-2105-6-252 (PMC1274299; doi:10.1186/1471-2105-6-252)
Supplement: Additional File 1 [file 1471-2105-6-252-S1.gz › coasim-core-3.1.0/simulator.hh]

/* -*- Mode: C++; c-basic-offset: 4; -*- 
 *
 *  CoaSim -- A coalescence process simulator
 *
 *  Copyright (C) 2004 by Bioinformatics ApS
 */

#ifndef CORE__SIMULATOR_HH_INCLUDED
#define CORE__SIMULATOR_HH_INCLUDED

namespace core {

    class ARG;
    class Configuration;
    class SimulationMonitor;
    class BuilderMonitor;

    namespace Simulator {
	// Returns the resulting ARG, or 0 if the simulation was aborted
	ARG *simulate(const Configuration &conf, 
		      SimulationMonitor *mon = 0,
		      BuilderMonitor *build_callbacks = 0,
		      bool keep_empty_intervals = false,
		      unsigned int random_seed = 0);
    }

}

#endif
