# Supplementary material for: CoaSim: A flexible environment for simulating genetic data under coalescent models
Source: BMC Bioinformatics. 2005 Oct 14;6:252. doi: 10.1186/1471-2105-6-252 (PMC1274299; doi:10.1186/1471-2105-6-252)
Supplement: Additional File 1 [file 1471-2105-6-252-S1.gz › coasim-core-3.1.0/testing.hh]

/* -*- Mode: C++; c-basic-offset: 4; -*- 
 *
 *  CoaSim -- A coalescence process simulator
 *
 *  Copyright (C) 2004 by Bioinformatics ApS
 */

#include <iostream>
#include <cstdlib>

static bool test_verbose = 0;
static int test_count = 0, test_failures = 0;
#define CHECK(test) \
        { test_count++; \
          if (!(test)) { \
             if (test_verbose) \
                 std::cerr << "ERROR: " << __FILE__ << " line " << __LINE__ \
                           << ": test \"" << #test << "\" failed!\n"; \
             test_failures++; \
        }}

#define ERROR(message) \
        { test_count++; test_failures++; \
          if (test_verbose) \
             std::cerr << "ERROR: " << __FILE__ << " line " << __LINE__ \
                       << " :\n---------------------------------------------------------------------\n" \
                       << message \
                       << "\n---------------------------------------------------------------------\n\n"; \
        }


#define HANDLE_TEST_OPTIONS \
        if (argc > 1 and  (0 == strcmp(argv[1],"-v")) ) test_verbose = true;
#define REPORT_RESULTS \
        if (test_failures > 0) std::cout << test_failures \
                                         << " out of "    \
                                         << test_count    \
                                         << " tests failed!\n"; \
        return test_failures ? EXIT_FAILURE : EXIT_SUCCESS;
