# Supplementary material for: CoaSim: A flexible environment for simulating genetic data under coalescent models
Source: BMC Bioinformatics. 2005 Oct 14;6:252. doi: 10.1186/1471-2105-6-252 (PMC1274299; doi:10.1186/1471-2105-6-252)
Supplement: Additional File 1 [file 1471-2105-6-252-S1.gz › coasim-core-3.1.0/all_markers_test.cc]

/* -*- Mode: C++; c-basic-offset: 4; -*- 
 *
 *  CoaSim -- A coalescence process simulator
 *
 *  Copyright (C) 2004 by Bioinformatics ApS
 */


#include "testing.hh"
#ifndef CORE__ALL_MARKERS_HH_INCLUDED
# include "all_markers.hh"
#endif

using namespace core;

int main(int argc, const char *argv[])
{
    HANDLE_TEST_OPTIONS;

    try {

	SNPMarker snp_marker(0.0,0.0,1.0);

	try {
	    snp_marker.add_value(-1);
	    ERROR("We cannot set a SNP value -- and not to -1");
	} catch(Marker::illegal_value&) {}

	try {
	    snp_marker.add_value(0);
	    ERROR("We cannot set a SNP value");
	} catch(Marker::illegal_value&) {}

	try {
	    snp_marker.add_value(1);
	    ERROR("We cannot set a SNP value");
	} catch(Marker::illegal_value&) {}

	try {
	    snp_marker.add_value(2);
	    ERROR("We cannot set a SNP value");
	} catch(Marker::illegal_value&) {}


	TraitMarker trait_marker(0.0,0.0,1.0);


	MicroSatelliteMarker ms_marker(0.0,0.0,3);

	CHECK(ms_marker.K() == 3);

	SNPMarker sm(0.2, 0, 1);
	CHECK(sm.position() == 0.2);

	Marker *m = &sm;
	CHECK(m->position() == 0.2);
	Marker *copy = m->copy();
	CHECK(copy->position() == 0.2);
	


    } catch (std::exception &ex) {
	std::cout << "EXCEPTION: " << ex.what() << std::endl;
	return 2;
    }


    REPORT_RESULTS;
}
    
