# Supplementary material for: CoaSim: A flexible environment for simulating genetic data under coalescent models
Source: BMC Bioinformatics. 2005 Oct 14;6:252. doi: 10.1186/1471-2105-6-252 (PMC1274299; doi:10.1186/1471-2105-6-252)
Supplement: Additional File 1 [file 1471-2105-6-252-S1.gz › coasim-core-3.1.0/Makefile.in]

# Makefile.in generated by automake 1.9.2 from Makefile.am.
# @configure_input@

# Copyright (C) 1994, 1995, 1996, 1997, 1998, 1999, 2000, 2001, 2002,
# 2003, 2004  Free Software Foundation, Inc.
# This Makefile.in is free software; the Free Software Foundation
# gives unlimited permission to copy and/or distribute it,
# with or without modifications, as long as this notice is preserved.

# This program is distributed in the hope that it will be useful,
# but WITHOUT ANY WARRANTY, to the extent permitted by law; without
# even the implied warranty of MERCHANTABILITY or FITNESS FOR A
# PARTICULAR PURPOSE.

@SET_MAKE@


SOURCES = $(libcoasim_a_SOURCES) $(all_markers_test_SOURCES) $(builder_test_SOURCES) $(configuration_test_SOURCES) $(descender_test_SOURCES) $(interval_test_SOURCES) $(mutation_test_SOURCES) $(node_test_SOURCES) $(simulator_test_SOURCES)

srcdir = @srcdir@
top_srcdir = @top_srcdir@
VPATH = @srcdir@
pkgdatadir = $(datadir)/@PACKAGE@
pkglibdir = $(libdir)/@PACKAGE@
pkgincludedir = $(includedir)/@PACKAGE@
top_builddir = .
am__cd = CDPATH="$${ZSH_VERSION+.}$(PATH_SEPARATOR)" && cd
INSTALL = @INSTALL@
install_sh_DATA = $(install_sh) -c -m 644
install_sh_PROGRAM = $(install_sh) -c
install_sh_SCRIPT = $(install_sh) -c
INSTALL_HEADER = $(INSTALL_DATA)
transform = $(program_transform_name)
NORMAL_INSTALL = :
PRE_INSTALL = :
POST_INSTALL = :
NORMAL_UNINSTALL = :
PRE_UNINSTALL = :
POST_UNINSTALL = :
noinst_PROGRAMS = all_markers_test$(EXEEXT) builder_test$(EXEEXT) \
	configuration_test$(EXEEXT) descender_test$(EXEEXT) \
	interval_test$(EXEEXT) mutation_test$(EXEEXT) \
	node_test$(EXEEXT) simulator_test$(EXEEXT)
subdir = .
DIST_COMMON = README $(am__configure_deps) $(srcdir)/Makefile.am \
	$(srcdir)/Makefile.in $(srcdir)/config.hh.in \
	$(top_srcdir)/configure AUTHORS COPYING ChangeLog INSTALL NEWS \
	depcomp install-sh missing
ACLOCAL_M4 = $(top_srcdir)/aclocal.m4
am__aclocal_m4_deps = $(top_srcdir)/configure.in
am__configure_deps = $(am__aclocal_m4_deps) $(CONFIGURE_DEPENDENCIES) \
	$(ACLOCAL_M4)
am__CONFIG_DISTCLEAN_FILES = config.status config.cache config.log \
 configure.lineno configure.status.lineno
mkinstalldirs = $(install_sh) -d
CONFIG_HEADER = config.hh
CONFIG_CLEAN_FILES =
am__vpath_adj_setup = srcdirstrip=`echo "$(srcdir)" | sed 's|.|.|g'`;
am__vpath_adj = case $$p in \
    $(srcdir)/*) f=`echo "$$p" | sed "s|^$$srcdirstrip/||"`;; \
    *) f=$$p;; \
  esac;
am__strip_dir = `echo $$p | sed -e 's|^.*/||'`;
am__installdirs = "$(DESTDIR)$(libdir)"
libLIBRARIES_INSTALL = $(INSTALL_DATA)
LIBRARIES = $(lib_LIBRARIES)
AR = ar
ARFLAGS = cru
libcoasim_a_AR = $(AR) $(ARFLAGS)
libcoasim_a_LIBADD =
am_libcoasim_a_OBJECTS = builder.$(OBJEXT) configuration.$(OBJEXT) \
	descender.$(OBJEXT) dist_funcs.$(OBJEXT) interval.$(OBJEXT) \
	marker.$(OBJEXT) micro_satellite_marker.$(OBJEXT) \
	node.$(OBJEXT) retired_interval.$(OBJEXT) simulator.$(OBJEXT) \
	snp_marker.$(OBJEXT) trait_marker.$(OBJEXT)
libcoasim_a_OBJECTS = $(am_libcoasim_a_OBJECTS)
PROGRAMS = $(noinst_PROGRAMS)
am_all_markers_test_OBJECTS = interval.$(OBJEXT) node.$(OBJEXT) \
	retired_interval.$(OBJEXT) marker.$(OBJEXT) \
	snp_marker.$(OBJEXT) micro_satellite_marker.$(OBJEXT) \
	trait_marker.$(OBJEXT) dist_funcs.$(OBJEXT) \
	all_markers_test.$(OBJEXT)
all_markers_test_OBJECTS = $(am_all_markers_test_OBJECTS)
all_markers_test_LDADD = $(LDADD)
am_builder_test_OBJECTS = interval.$(OBJEXT) \
	retired_interval.$(OBJEXT) node.$(OBJEXT) \
	configuration.$(OBJEXT) dist_funcs.$(OBJEXT) marker.$(OBJEXT) \
	snp_marker.$(OBJEXT) builder.$(OBJEXT) builder_test.$(OBJEXT)
builder_test_OBJECTS = $(am_builder_test_OBJECTS)
builder_test_LDADD = $(LDADD)
am_configuration_test_OBJECTS = interval.$(OBJEXT) \
	retired_interval.$(OBJEXT) node.$(OBJEXT) marker.$(OBJEXT) \
	dist_funcs.$(OBJEXT) snp_marker.$(OBJEXT) \
	configuration.$(OBJEXT) configuration_test.$(OBJEXT)
configuration_test_OBJECTS = $(am_configuration_test_OBJECTS)
configuration_test_LDADD = $(LDADD)
am_descender_test_OBJECTS = interval.$(OBJEXT) \
	retired_interval.$(OBJEXT) node.$(OBJEXT) \
	configuration.$(OBJEXT) marker.$(OBJEXT) snp_marker.$(OBJEXT) \
	trait_marker.$(OBJEXT) micro_satellite_marker.$(OBJEXT) \
	dist_funcs.$(OBJEXT) descender.$(OBJEXT) \
	descender_test.$(OBJEXT)
descender_test_OBJECTS = $(am_descender_test_OBJECTS)
descender_test_LDADD = $(LDADD)
am_interval_test_OBJECTS = interval.$(OBJEXT) interval_test.$(OBJEXT)
interval_test_OBJECTS = $(am_interval_test_OBJECTS)
interval_test_LDADD = $(LDADD)
am_mutation_test_OBJECTS = interval.$(OBJEXT) node.$(OBJEXT) \
	retired_interval.$(OBJEXT) configuration.$(OBJEXT) \
	marker.$(OBJEXT) snp_marker.$(OBJEXT) \
	micro_satellite_marker.$(OBJEXT) trait_marker.$(OBJEXT) \
	test_dist_funcs.$(OBJEXT) mutation_test.$(OBJEXT)
mutation_test_OBJECTS = $(am_mutation_test_OBJECTS)
mutation_test_LDADD = $(LDADD)
am_node_test_OBJECTS = node.$(OBJEXT) interval.$(OBJEXT) \
	retired_interval.$(OBJEXT) configuration.$(OBJEXT) \
	marker.$(OBJEXT) snp_marker.$(OBJEXT) dist_funcs.$(OBJEXT) \
	node_test.$(OBJEXT)
node_test_OBJECTS = $(am_node_test_OBJECTS)
node_test_LDADD = $(LDADD)
am_simulator_test_OBJECTS = interval.$(OBJEXT) \
	retired_interval.$(OBJEXT) node.$(OBJEXT) \
	configuration.$(OBJEXT) builder.$(OBJEXT) descender.$(OBJEXT) \
	marker.$(OBJEXT) snp_marker.$(OBJEXT) trait_marker.$(OBJEXT) \
	micro_satellite_marker.$(OBJEXT) dist_funcs.$(OBJEXT) \
	simulator.$(OBJEXT) simulator_test.$(OBJEXT)
simulator_test_OBJECTS = $(am_simulator_test_OBJECTS)
simulator_test_LDADD = $(LDADD)
DEFAULT_INCLUDES = -I. -I$(srcdir) -I.
depcomp = $(SHELL) $(top_srcdir)/depcomp
am__depfiles_maybe = depfiles
CXXCOMPILE = $(CXX) $(DEFS) $(DEFAULT_INCLUDES) $(INCLUDES) \
	$(AM_CPPFLAGS) $(CPPFLAGS) $(AM_CXXFLAGS) $(CXXFLAGS)
CXXLD = $(CXX)
CXXLINK = $(CXXLD) $(AM_CXXFLAGS) $(CXXFLAGS) $(AM_LDFLAGS) $(LDFLAGS) \
	-o $@
COMPILE = $(CC) $(DEFS) $(DEFAULT_INCLUDES) $(INCLUDES) $(AM_CPPFLAGS) \
	$(CPPFLAGS) $(AM_CFLAGS) $(CFLAGS)
CCLD = $(CC)
LINK = $(CCLD) $(AM_CFLAGS) $(CFLAGS) $(AM_LDFLAGS) $(LDFLAGS) -o $@
SOURCES = $(libcoasim_a_SOURCES) $(all_markers_test_SOURCES) \
	$(builder_test_SOURCES) $(configuration_test_SOURCES) \
	$(descender_test_SOURCES) $(interval_test_SOURCES) \
	$(mutation_test_SOURCES) $(node_test_SOURCES) \
	$(simulator_test_SOURCES)
DIST_SOURCES = $(libcoasim_a_SOURCES) $(all_markers_test_SOURCES) \
	$(builder_test_SOURCES) $(configuration_test_SOURCES) \
	$(descender_test_SOURCES) $(interval_test_SOURCES) \
	$(mutation_test_SOURCES) $(node_test_SOURCES) \
	$(simulator_test_SOURCES)
ETAGS = etags
CTAGS = ctags
DISTFILES = $(DIST_COMMON) $(DIST_SOURCES) $(TEXINFOS) $(EXTRA_DIST)
distdir = $(PACKAGE)-$(VERSION)
top_distdir = $(distdir)
am__remove_distdir = \
  { test ! -d $(distdir) \
    || { find $(distdir) -type d ! -perm -200 -exec chmod u+w {} ';' \
         && rm -fr $(distdir); }; }
DIST_ARCHIVES = $(distdir).tar.gz
GZIP_ENV = --best
distuninstallcheck_listfiles = find . -type f -print
distcleancheck_listfiles = find . -type f -print
ACLOCAL = @ACLOCAL@
AMDEP_FALSE = @AMDEP_FALSE@
AMDEP_TRUE = @AMDEP_TRUE@
AMTAR = @AMTAR@
AUTOCONF = @AUTOCONF@
AUTOHEADER = @AUTOHEADER@
AUTOMAKE = @AUTOMAKE@
AWK = @AWK@
CPPFLAGS = @CPPFLAGS@
CXX = @CXX@
CXXDEPMODE = @CXXDEPMODE@
CXXFLAGS = @CXXFLAGS@
CYGPATH_W = @CYGPATH_W@
DEFS = @DEFS@
DEPDIR = @DEPDIR@
ECHO_C = @ECHO_C@
ECHO_N = @ECHO_N@
ECHO_T = @ECHO_T@
EXEEXT = @EXEEXT@
INSTALL_DATA = @INSTALL_DATA@
INSTALL_PROGRAM = @INSTALL_PROGRAM@
INSTALL_SCRIPT = @INSTALL_SCRIPT@
INSTALL_STRIP_PROGRAM = @INSTALL_STRIP_PROGRAM@
LDFLAGS = @LDFLAGS@
LIBOBJS = @LIBOBJS@
LIBS = @LIBS@
LTLIBOBJS = @LTLIBOBJS@
MAKEINFO = @MAKEINFO@
OBJEXT = @OBJEXT@
PACKAGE = @PACKAGE@
PACKAGE_BUGREPORT = @PACKAGE_BUGREPORT@
PACKAGE_NAME = @PACKAGE_NAME@
PACKAGE_STRING = @PACKAGE_STRING@
PACKAGE_TARNAME = @PACKAGE_TARNAME@
PACKAGE_VERSION = @PACKAGE_VERSION@
PATH_SEPARATOR = @PATH_SEPARATOR@
RANLIB = @RANLIB@
SET_MAKE = @SET_MAKE@
SHELL = @SHELL@
STRIP = @STRIP@
VERSION = @VERSION@
ac_ct_CXX = @ac_ct_CXX@
ac_ct_RANLIB = @ac_ct_RANLIB@
ac_ct_STRIP = @ac_ct_STRIP@
am__fastdepCXX_FALSE = @am__fastdepCXX_FALSE@
am__fastdepCXX_TRUE = @am__fastdepCXX_TRUE@
am__include = @am__include@
am__leading_dot = @am__leading_dot@
am__quote = @am__quote@
am__tar = @am__tar@
am__untar = @am__untar@
bindir = @bindir@
build_alias = @build_alias@
datadir = @datadir@
exec_prefix = @exec_prefix@
host_alias = @host_alias@
includedir = @includedir@
infodir = @infodir@
install_sh = @install_sh@
libdir = @libdir@
libexecdir = @libexecdir@
localstatedir = @localstatedir@
mandir = @mandir@
mkdir_p = @mkdir_p@
oldincludedir = @oldincludedir@
prefix = @prefix@
program_transform_name = @program_transform_name@
sbindir = @sbindir@
sharedstatedir = @sharedstatedir@
sysconfdir = @sysconfdir@
target_alias = @target_alias@
lib_LIBRARIES = libcoasim.a
TESTS = all_markers_test builder_test configuration_test \
	descender_test interval_test simulator_test
libcoasim_a_SOURCES = all_markers.hh builder.hh builder.cc \
	compile_options.hh configuration.hh configuration.cc \
	descender.hh descender.cc dist_funcs.hh dist_funcs.cc \
	interval.hh interval.cc marker.hh marker.cc \
	micro_satellite_marker.hh micro_satellite_marker.cc monitor.hh \
	node.hh node.cc retired_interval.hh retired_interval.cc \
	simulator.hh simulator.cc snp_marker.hh snp_marker.cc \
	trait_marker.hh trait_marker.cc
interval_test_SOURCES = interval.hh interval.cc interval_test.cc
configuration_test_SOURCES = interval.hh interval.cc \
	retired_interval.hh retired_interval.cc node.hh node.cc \
	marker.hh marker.cc dist_funcs.hh dist_funcs.cc snp_marker.hh \
	snp_marker.cc configuration.hh configuration.cc \
	configuration_test.cc
node_test_SOURCES = node.hh node.cc interval.hh interval.cc \
	retired_interval.hh retired_interval.cc configuration.hh \
	configuration.cc marker.hh marker.cc snp_marker.hh \
	snp_marker.cc dist_funcs.hh dist_funcs.cc node_test.cc
all_markers_test_SOURCES = testing.hh interval.hh interval.cc node.hh \
	node.cc retired_interval.hh retired_interval.cc marker.hh \
	marker.cc all_markers.hh snp_marker.hh snp_marker.cc \
	micro_satellite_marker.hh micro_satellite_marker.cc \
	trait_marker.hh trait_marker.cc dist_funcs.hh dist_funcs.cc \
	all_markers_test.cc
mutation_test_SOURCES = interval.hh interval.cc node.hh node.cc \
	retired_interval.hh retired_interval.cc configuration.hh \
	configuration.cc marker.hh marker.cc all_markers.hh \
	snp_marker.hh snp_marker.cc micro_satellite_marker.hh \
	micro_satellite_marker.cc trait_marker.hh trait_marker.cc \
	dist_funcs.hh test_dist_funcs.hh test_dist_funcs.cc \
	mutation_test.cc
builder_test_SOURCES = interval.hh interval.cc retired_interval.hh \
	retired_interval.cc node.hh node.cc configuration.hh \
	configuration.cc dist_funcs.hh dist_funcs.cc marker.hh \
	marker.cc snp_marker.hh snp_marker.cc builder.hh builder.cc \
	builder_test.cc
descender_test_SOURCES = interval.hh interval.cc retired_interval.hh \
	retired_interval.cc node.hh node.cc configuration.hh \
	configuration.cc marker.hh marker.cc snp_marker.hh \
	snp_marker.cc trait_marker.hh trait_marker.cc \
	micro_satellite_marker.hh micro_satellite_marker.cc \
	dist_funcs.hh dist_funcs.cc descender.cc descender_test.cc
simulator_test_SOURCES = interval.hh interval.cc retired_interval.hh \
	retired_interval.cc node.hh node.cc configuration.hh \
	configuration.cc builder.hh builder.cc descender.hh \
	descender.cc marker.hh marker.cc snp_marker.hh snp_marker.cc \
	trait_marker.hh trait_marker.cc micro_satellite_marker.hh \
	micro_satellite_marker.cc dist_funcs.hh dist_funcs.cc \
	simulator.hh simulator.cc simulator_test.cc
all: config.hh
	$(MAKE) $(AM_MAKEFLAGS) all-am

.SUFFIXES:
.SUFFIXES: .cc .o .obj
am--refresh:
	@:
$(srcdir)/Makefile.in:  $(srcdir)/Makefile.am  $(am__configure_deps)
	@for dep in $?; do \
	  case '$(am__configure_deps)' in \
	    *$$dep*) \
	      echo ' cd $(srcdir) && $(AUTOMAKE) --gnu '; \
	      cd $(srcdir) && $(AUTOMAKE) --gnu  \
		&& exit 0; \
	      exit 1;; \
	  esac; \
	done; \
	echo ' cd $(top_srcdir) && $(AUTOMAKE) --gnu  Makefile'; \
	cd $(top_srcdir) && \
	  $(AUTOMAKE) --gnu  Makefile
.PRECIOUS: Makefile
Makefile: $(srcdir)/Makefile.in $(top_builddir)/config.status
	@case '$?' in \
	  *config.status*) \
	    echo ' $(SHELL) ./config.status'; \
	    $(SHELL) ./config.status;; \
	  *) \
	    echo ' cd $(top_builddir) && $(SHELL) ./config.status $@ $(am__depfiles_maybe)'; \
	    cd $(top_builddir) && $(SHELL) ./config.status $@ $(am__depfiles_maybe);; \
	esac;

$(top_builddir)/config.status: $(top_srcdir)/configure $(CONFIG_STATUS_DEPENDENCIES)
	$(SHELL) ./config.status --recheck

$(top_srcdir)/configure:  $(am__configure_deps)
	cd $(srcdir) && $(AUTOCONF)
$(ACLOCAL_M4):  $(am__aclocal_m4_deps)
	cd $(srcdir) && $(ACLOCAL) $(ACLOCAL_AMFLAGS)

config.hh: stamp-h1
	@if test ! -f $@; then \
	  rm -f stamp-h1; \
	  $(MAKE) stamp-h1; \
	else :; fi

stamp-h1: $(srcdir)/config.hh.in $(top_builddir)/config.status
	@rm -f stamp-h1
	cd $(top_builddir) && $(SHELL) ./config.status config.hh
$(srcdir)/config.hh.in:  $(am__configure_deps) 
	cd $(top_srcdir) && $(AUTOHEADER)
	rm -f stamp-h1
	touch $@

distclean-hdr:
	-rm -f config.hh stamp-h1
install-libLIBRARIES: $(lib_LIBRARIES)
	@$(NORMAL_INSTALL)
	test -z "$(libdir)" || $(mkdir_p) "$(DESTDIR)$(libdir)"
	@list='$(lib_LIBRARIES)'; for p in $$list; do \
	  if test -f $$p; then \
	    f=$(am__strip_dir) \
	    echo " $(libLIBRARIES_INSTALL) '$$p' '$(DESTDIR)$(libdir)/$$f'"; \
	    $(libLIBRARIES_INSTALL) "$$p" "$(DESTDIR)$(libdir)/$$f"; \
	  else :; fi; \
	done
	@$(POST_INSTALL)
	@list='$(lib_LIBRARIES)'; for p in $$list; do \
	  if test -f $$p; then \
	    p=$(am__strip_dir) \
	    echo " $(RANLIB) '$(DESTDIR)$(libdir)/$$p'"; \
	    $(RANLIB) "$(DESTDIR)$(libdir)/$$p"; \
	  else :; fi; \
	done

uninstall-libLIBRARIES:
	@$(NORMAL_UNINSTALL)
	@list='$(lib_LIBRARIES)'; for p in $$list; do \
	  p=$(am__strip_dir) \
	  echo " rm -f '$(DESTDIR)$(libdir)/$$p'"; \
	  rm -f "$(DESTDIR)$(libdir)/$$p"; \
	done

clean-libLIBRARIES:
	-test -z "$(lib_LIBRARIES)" || rm -f $(lib_LIBRARIES)
libcoasim.a: $(libcoasim_a_OBJECTS) $(libcoasim_a_DEPENDENCIES) 
	-rm -f libcoasim.a
	$(libcoasim_a_AR) libcoasim.a $(libcoasim_a_OBJECTS) $(libcoasim_a_LIBADD)
	$(RANLIB) libcoasim.a

clean-noinstPROGRAMS:
	-test -z "$(noinst_PROGRAMS)" || rm -f $(noinst_PROGRAMS)
all_markers_test$(EXEEXT): $(all_markers_test_OBJECTS) $(all_markers_test_DEPENDENCIES) 
	@rm -f all_markers_test$(EXEEXT)
	$(CXXLINK) $(all_markers_test_LDFLAGS) $(all_markers_test_OBJECTS) $(all_markers_test_LDADD) $(LIBS)
builder_test$(EXEEXT): $(builder_test_OBJECTS) $(builder_test_DEPENDENCIES) 
	@rm -f builder_test$(EXEEXT)
	$(CXXLINK) $(builder_test_LDFLAGS) $(builder_test_OBJECTS) $(builder_test_LDADD) $(LIBS)
configuration_test$(EXEEXT): $(configuration_test_OBJECTS) $(configuration_test_DEPENDENCIES) 
	@rm -f configuration_test$(EXEEXT)
	$(CXXLINK) $(configuration_test_LDFLAGS) $(configuration_test_OBJECTS) $(configuration_test_LDADD) $(LIBS)
descender_test$(EXEEXT): $(descender_test_OBJECTS) $(descender_test_DEPENDENCIES) 
	@rm -f descender_test$(EXEEXT)
	$(CXXLINK) $(descender_test_LDFLAGS) $(descender_test_OBJECTS) $(descender_test_LDADD) $(LIBS)
interval_test$(EXEEXT): $(interval_test_OBJECTS) $(interval_test_DEPENDENCIES) 
	@rm -f interval_test$(EXEEXT)
	$(CXXLINK) $(interval_test_LDFLAGS) $(interval_test_OBJECTS) $(interval_test_LDADD) $(LIBS)
mutation_test$(EXEEXT): $(mutation_test_OBJECTS) $(mutation_test_DEPENDENCIES) 
	@rm -f mutation_test$(EXEEXT)
	$(CXXLINK) $(mutation_test_LDFLAGS) $(mutation_test_OBJECTS) $(mutation_test_LDADD) $(LIBS)
node_test$(EXEEXT): $(node_test_OBJECTS) $(node_test_DEPENDENCIES) 
	@rm -f node_test$(EXEEXT)
	$(CXXLINK) $(node_test_LDFLAGS) $(node_test_OBJECTS) $(node_test_LDADD) $(LIBS)
simulator_test$(EXEEXT): $(simulator_test_OBJECTS) $(simulator_test_DEPENDENCIES) 
	@rm -f simulator_test$(EXEEXT)
	$(CXXLINK) $(simulator_test_LDFLAGS) $(simulator_test_OBJECTS) $(simulator_test_LDADD) $(LIBS)

mostlyclean-compile:
	-rm -f *.$(OBJEXT)

distclean-compile:
	-rm -f *.tab.c

@AMDEP_TRUE@@am__include@ @am__quote@./$(DEPDIR)/all_markers_test.Po@am__quote@
@AMDEP_TRUE@@am__include@ @am__quote@./$(DEPDIR)/builder.Po@am__quote@
@AMDEP_TRUE@@am__include@ @am__quote@./$(DEPDIR)/builder_test.Po@am__quote@
@AMDEP_TRUE@@am__include@ @am__quote@./$(DEPDIR)/configuration.Po@am__quote@
@AMDEP_TRUE@@am__include@ @am__quote@./$(DEPDIR)/configuration_test.Po@am__quote@
@AMDEP_TRUE@@am__include@ @am__quote@./$(DEPDIR)/descender.Po@am__quote@
@AMDEP_TRUE@@am__include@ @am__quote@./$(DEPDIR)/descender_test.Po@am__quote@
@AMDEP_TRUE@@am__include@ @am__quote@./$(DEPDIR)/dist_funcs.Po@am__quote@
@AMDEP_TRUE@@am__include@ @am__quote@./$(DEPDIR)/interval.Po@am__quote@
@AMDEP_TRUE@@am__include@ @am__quote@./$(DEPDIR)/interval_test.Po@am__quote@
@AMDEP_TRUE@@am__include@ @am__quote@./$(DEPDIR)/marker.Po@am__quote@
@AMDEP_TRUE@@am__include@ @am__quote@./$(DEPDIR)/micro_satellite_marker.Po@am__quote@
@AMDEP_TRUE@@am__include@ @am__quote@./$(DEPDIR)/mutation_test.Po@am__quote@
@AMDEP_TRUE@@am__include@ @am__quote@./$(DEPDIR)/node.Po@am__quote@
@AMDEP_TRUE@@am__include@ @am__quote@./$(DEPDIR)/node_test.Po@am__quote@
@AMDEP_TRUE@@am__include@ @am__quote@./$(DEPDIR)/retired_interval.Po@am__quote@
@AMDEP_TRUE@@am__include@ @am__quote@./$(DEPDIR)/simulator.Po@am__quote@
@AMDEP_TRUE@@am__include@ @am__quote@./$(DEPDIR)/simulator_test.Po@am__quote@
@AMDEP_TRUE@@am__include@ @am__quote@./$(DEPDIR)/snp_marker.Po@am__quote@
@AMDEP_TRUE@@am__include@ @am__quote@./$(DEPDIR)/test_dist_funcs.Po@am__quote@
@AMDEP_TRUE@@am__include@ @am__quote@./$(DEPDIR)/trait_marker.Po@am__quote@

.cc.o:
@am__fastdepCXX_TRUE@	if $(CXXCOMPILE) -MT $@ -MD -MP -MF "$(DEPDIR)/$*.Tpo" -c -o $@ $<; \
@am__fastdepCXX_TRUE@	then mv -f "$(DEPDIR)/$*.Tpo" "$(DEPDIR)/$*.Po"; else rm -f "$(DEPDIR)/$*.Tpo"; exit 1; fi
@AMDEP_TRUE@@am__fastdepCXX_FALSE@	source='$<' object='$@' libtool=no @AMDEPBACKSLASH@
@AMDEP_TRUE@@am__fastdepCXX_FALSE@	DEPDIR=$(DEPDIR) $(CXXDEPMODE) $(depcomp) @AMDEPBACKSLASH@
@am__fastdepCXX_FALSE@	$(CXXCOMPILE) -c -o $@ $<

.cc.obj:
@am__fastdepCXX_TRUE@	if $(CXXCOMPILE) -MT $@ -MD -MP -MF "$(DEPDIR)/$*.Tpo" -c -o $@ `$(CYGPATH_W) '$<'`; \
@am__fastdepCXX_TRUE@	then mv -f "$(DEPDIR)/$*.Tpo" "$(DEPDIR)/$*.Po"; else rm -f "$(DEPDIR)/$*.Tpo"; exit 1; fi
@AMDEP_TRUE@@am__fastdepCXX_FALSE@	source='$<' object='$@' libtool=no @AMDEPBACKSLASH@
@AMDEP_TRUE@@am__fastdepCXX_FALSE@	DEPDIR=$(DEPDIR) $(CXXDEPMODE) $(depcomp) @AMDEPBACKSLASH@
@am__fastdepCXX_FALSE@	$(CXXCOMPILE) -c -o $@ `$(CYGPATH_W) '$<'`
uninstall-info-am:

ID: $(HEADERS) $(SOURCES) $(LISP) $(TAGS_FILES)
	list='$(SOURCES) $(HEADERS) $(LISP) $(TAGS_FILES)'; \
	unique=`for i in $$list; do \
	    if test -f "$$i"; then echo $$i; else echo $(srcdir)/$$i; fi; \
	  done | \
	  $(AWK) '    { files[$$0] = 1; } \
	       END { for (i in files) print i; }'`; \
	mkid -fID $$unique
tags: TAGS

TAGS:  $(HEADERS) $(SOURCES) config.hh.in $(TAGS_DEPENDENCIES) \
		$(TAGS_FILES) $(LISP)
	tags=; \
	here=`pwd`; \
	list='$(SOURCES) $(HEADERS) config.hh.in $(LISP) $(TAGS_FILES)'; \
	unique=`for i in $$list; do \
	    if test -f "$$i"; then echo $$i; else echo $(srcdir)/$$i; fi; \
	  done | \
	  $(AWK) '    { files[$$0] = 1; } \
	       END { for (i in files) print i; }'`; \
	if test -z "$(ETAGS_ARGS)$$tags$$unique"; then :; else \
	  test -n "$$unique" || unique=$$empty_fix; \
	  $(ETAGS) $(ETAGSFLAGS) $(AM_ETAGSFLAGS) $(ETAGS_ARGS) \
	    $$tags $$unique; \
	fi
ctags: CTAGS
CTAGS:  $(HEADERS) $(SOURCES) config.hh.in $(TAGS_DEPENDENCIES) \
		$(TAGS_FILES) $(LISP)
	tags=; \
	here=`pwd`; \
	list='$(SOURCES) $(HEADERS) config.hh.in $(LISP) $(TAGS_FILES)'; \
	unique=`for i in $$list; do \
	    if test -f "$$i"; then echo $$i; else echo $(srcdir)/$$i; fi; \
	  done | \
	  $(AWK) '    { files[$$0] = 1; } \
	       END { for (i in files) print i; }'`; \
	test -z "$(CTAGS_ARGS)$$tags$$unique" \
	  || $(CTAGS) $(CTAGSFLAGS) $(AM_CTAGSFLAGS) $(CTAGS_ARGS) \
	     $$tags $$unique

GTAGS:
	here=`$(am__cd) $(top_builddir) && pwd` \
	  && cd $(top_srcdir) \
	  && gtags -i $(GTAGS_ARGS) $$here

distclean-tags:
	-rm -f TAGS ID GTAGS GRTAGS GSYMS GPATH tags

check-TESTS: $(TESTS)
	@failed=0; all=0; xfail=0; xpass=0; skip=0; \
	srcdir=$(srcdir); export srcdir; \
	list='$(TESTS)'; \
	if test -n "$$list"; then \
	  for tst in $$list; do \
	    if test -f ./$$tst; then dir=./; \
	    elif test -f $$tst; then dir=; \
	    else dir="$(srcdir)/"; fi; \
	    if $(TESTS_ENVIRONMENT) $${dir}$$tst; then \
	      all=`expr $$all + 1`; \
	      case " $(XFAIL_TESTS) " in \
	      *" $$tst "*) \
		xpass=`expr $$xpass + 1`; \
		failed=`expr $$failed + 1`; \
		echo "XPASS: $$tst"; \
	      ;; \
	      *) \
		echo "PASS: $$tst"; \
	      ;; \
	      esac; \
	    elif test $$? -ne 77; then \
	      all=`expr $$all + 1`; \
	      case " $(XFAIL_TESTS) " in \
	      *" $$tst "*) \
		xfail=`expr $$xfail + 1`; \
		echo "XFAIL: $$tst"; \
	      ;; \
	      *) \
		failed=`expr $$failed + 1`; \
		echo "FAIL: $$tst"; \
	      ;; \
	      esac; \
	    else \
	      skip=`expr $$skip + 1`; \
	      echo "SKIP: $$tst"; \
	    fi; \
	  done; \
	  if test "$$failed" -eq 0; then \
	    if test "$$xfail" -eq 0; then \
	      banner="All $$all tests passed"; \
	    else \
	      banner="All $$all tests behaved as expected ($$xfail expected failures)"; \
	    fi; \
	  else \
	    if test "$$xpass" -eq 0; then \
	      banner="$$failed of $$all tests failed"; \
	    else \
	      banner="$$failed of $$all tests did not behave as expected ($$xpass unexpected passes)"; \
	    fi; \
	  fi; \
	  dashes="$$banner"; \
	  skipped=""; \
	  if test "$$skip" -ne 0; then \
	    skipped="($$skip tests were not run)"; \
	    test `echo "$$skipped" | wc -c` -le `echo "$$banner" | wc -c` || \
	      dashes="$$skipped"; \
	  fi; \
	  report=""; \
	  if test "$$failed" -ne 0 && test -n "$(PACKAGE_BUGREPORT)"; then \
	    report="Please report to $(PACKAGE_BUGREPORT)"; \
	    test `echo "$$report" | wc -c` -le `echo "$$banner" | wc -c` || \
	      dashes="$$report"; \
	  fi; \
	  dashes=`echo "$$dashes" | sed s/./=/g`; \
	  echo "$$dashes"; \
	  echo "$$banner"; \
	  test -z "$$skipped" || echo "$$skipped"; \
	  test -z "$$report" || echo "$$report"; \
	  echo "$$dashes"; \
	  test "$$failed" -eq 0; \
	else :; fi

distdir: $(DISTFILES)
	$(am__remove_distdir)
	mkdir $(distdir)
	@srcdirstrip=`echo "$(srcdir)" | sed 's|.|.|g'`; \
	topsrcdirstrip=`echo "$(top_srcdir)" | sed 's|.|.|g'`; \
	list='$(DISTFILES)'; for file in $$list; do \
	  case $$file in \
	    $(srcdir)/*) file=`echo "$$file" | sed "s|^$$srcdirstrip/||"`;; \
	    $(top_srcdir)/*) file=`echo "$$file" | sed "s|^$$topsrcdirstrip/|$(top_builddir)/|"`;; \
	  esac; \
	  if test -f $$file || test -d $$file; then d=.; else d=$(srcdir); fi; \
	  dir=`echo "$$file" | sed -e 's,/[^/]*$$,,'`; \
	  if test "$$dir" != "$$file" && test "$$dir" != "."; then \
	    dir="/$$dir"; \
	    $(mkdir_p) "$(distdir)$$dir"; \
	  else \
	    dir=''; \
	  fi; \
	  if test -d $$d/$$file; then \
	    if test -d $(srcdir)/$$file && test $$d != $(srcdir); then \
	      cp -pR $(srcdir)/$$file $(distdir)$$dir || exit 1; \
	    fi; \
	    cp -pR $$d/$$file $(distdir)$$dir || exit 1; \
	  else \
	    test -f $(distdir)/$$file \
	    || cp -p $$d/$$file $(distdir)/$$file \
	    || exit 1; \
	  fi; \
	done
	-find $(distdir) -type d ! -perm -777 -exec chmod a+rwx {} \; -o \
	  ! -type d ! -perm -444 -links 1 -exec chmod a+r {} \; -o \
	  ! -type d ! -perm -400 -exec chmod a+r {} \; -o \
	  ! -type d ! -perm -444 -exec $(SHELL) $(install_sh) -c -m a+r {} {} \; \
	|| chmod -R a+r $(distdir)
dist-gzip: distdir
	tardir=$(distdir) && $(am__tar) | GZIP=$(GZIP_ENV) gzip -c >$(distdir).tar.gz
	$(am__remove_distdir)

dist-bzip2: distdir
	tardir=$(distdir) && $(am__tar) | bzip2 -9 -c >$(distdir).tar.bz2
	$(am__remove_distdir)

dist-tarZ: distdir
	tardir=$(distdir) && $(am__tar) | compress -c >$(distdir).tar.Z
	$(am__remove_distdir)

dist-shar: distdir
	shar $(distdir) | GZIP=$(GZIP_ENV) gzip -c >$(distdir).shar.gz
	$(am__remove_distdir)

dist-zip: distdir
	-rm -f $(distdir).zip
	zip -rq $(distdir).zip $(distdir)
	$(am__remove_distdir)

dist dist-all: distdir
	tardir=$(distdir) && $(am__tar) | GZIP=$(GZIP_ENV) gzip -c >$(distdir).tar.gz
	$(am__remove_distdir)

# This target untars the dist file and tries a VPATH configuration.  Then
# it guarantees that the distribution is self-contained by making another
# tarfile.
distcheck: dist
	case '$(DIST_ARCHIVES)' in \
	*.tar.gz*) \
	  GZIP=$(GZIP_ENV) gunzip -c $(distdir).tar.gz | $(am__untar) ;;\
	*.tar.bz2*) \
	  bunzip2 -c $(distdir).tar.bz2 | $(am__untar) ;;\
	*.tar.Z*) \
	  uncompress -c $(distdir).tar.Z | $(am__untar) ;;\
	*.shar.gz*) \
	  GZIP=$(GZIP_ENV) gunzip -c $(distdir).shar.gz | unshar ;;\
	*.zip*) \
	  unzip $(distdir).zip ;;\
	esac
	chmod -R a-w $(distdir); chmod a+w $(distdir)
	mkdir $(distdir)/_build
	mkdir $(distdir)/_inst
	chmod a-w $(distdir)
	dc_install_base=`$(am__cd) $(distdir)/_inst && pwd | sed -e 's,^[^:\\/]:[\\/],/,'` \
	  && dc_destdir="$${TMPDIR-/tmp}/am-dc-$$$$/" \
	  && cd $(distdir)/_build \
	  && ../configure --srcdir=.. --prefix="$$dc_install_base" \
	    $(DISTCHECK_CONFIGURE_FLAGS) \
	  && $(MAKE) $(AM_MAKEFLAGS) \
	  && $(MAKE) $(AM_MAKEFLAGS) dvi \
	  && $(MAKE) $(AM_MAKEFLAGS) check \
	  && $(MAKE) $(AM_MAKEFLAGS) install \
	  && $(MAKE) $(AM_MAKEFLAGS) installcheck \
	  && $(MAKE) $(AM_MAKEFLAGS) uninstall \
	  && $(MAKE) $(AM_MAKEFLAGS) distuninstallcheck_dir="$$dc_install_base" \
	        distuninstallcheck \
	  && chmod -R a-w "$$dc_install_base" \
	  && ({ \
	       (cd ../.. && umask 077 && mkdir "$$dc_destdir") \
	       && $(MAKE) $(AM_MAKEFLAGS) DESTDIR="$$dc_destdir" install \
	       && $(MAKE) $(AM_MAKEFLAGS) DESTDIR="$$dc_destdir" uninstall \
	       && $(MAKE) $(AM_MAKEFLAGS) DESTDIR="$$dc_destdir" \
	            distuninstallcheck_dir="$$dc_destdir" distuninstallcheck; \
	      } || { rm -rf "$$dc_destdir"; exit 1; }) \
	  && rm -rf "$$dc_destdir" \
	  && $(MAKE) $(AM_MAKEFLAGS) dist \
	  && rm -rf $(DIST_ARCHIVES) \
	  && $(MAKE) $(AM_MAKEFLAGS) distcleancheck
	$(am__remove_distdir)
	@(echo "$(distdir) archives ready for distribution: "; \
	  list='$(DIST_ARCHIVES)'; for i in $$list; do echo $$i; done) | \
	  sed -e '1{h;s/./=/g;p;x;}' -e '$${p;x;}'
distuninstallcheck:
	@cd $(distuninstallcheck_dir) \
	&& test `$(distuninstallcheck_listfiles) | wc -l` -le 1 \
	   || { echo "ERROR: files left after uninstall:" ; \
	        if test -n "$(DESTDIR)"; then \
	          echo "  (check DESTDIR support)"; \
	        fi ; \
	        $(distuninstallcheck_listfiles) ; \
	        exit 1; } >&2
distcleancheck: distclean
	@if test '$(srcdir)' = . ; then \
	  echo "ERROR: distcleancheck can only run from a VPATH build" ; \
	  exit 1 ; \
	fi
	@test `$(distcleancheck_listfiles) | wc -l` -eq 0 \
	  || { echo "ERROR: files left in build directory after distclean:" ; \
	       $(distcleancheck_listfiles) ; \
	       exit 1; } >&2
check-am: all-am
	$(MAKE) $(AM_MAKEFLAGS) check-TESTS
check: check-am
all-am: Makefile $(LIBRARIES) $(PROGRAMS) config.hh
installdirs:
	for dir in "$(DESTDIR)$(libdir)"; do \
	  test -z "$$dir" || $(mkdir_p) "$$dir"; \
	done
install: install-am
install-exec: install-exec-am
install-data: install-data-am
uninstall: uninstall-am

install-am: all-am
	@$(MAKE) $(AM_MAKEFLAGS) install-exec-am install-data-am

installcheck: installcheck-am
install-strip:
	$(MAKE) $(AM_MAKEFLAGS) INSTALL_PROGRAM="$(INSTALL_STRIP_PROGRAM)" \
	  install_sh_PROGRAM="$(INSTALL_STRIP_PROGRAM)" INSTALL_STRIP_FLAG=-s \
	  `test -z '$(STRIP)' || \
	    echo "INSTALL_PROGRAM_ENV=STRIPPROG='$(STRIP)'"` install
mostlyclean-generic:

clean-generic:

distclean-generic:
	-test -z "$(CONFIG_CLEAN_FILES)" || rm -f $(CONFIG_CLEAN_FILES)

maintainer-clean-generic:
	@echo "This command is intended for maintainers to use"
	@echo "it deletes files that may require special tools to rebuild."
clean: clean-am

clean-am: clean-generic clean-libLIBRARIES clean-noinstPROGRAMS \
	mostlyclean-am

distclean: distclean-am
	-rm -f $(am__CONFIG_DISTCLEAN_FILES)
	-rm -rf ./$(DEPDIR)
	-rm -f Makefile
distclean-am: clean-am distclean-compile distclean-generic \
	distclean-hdr distclean-tags

dvi: dvi-am

dvi-am:

html: html-am

info: info-am

info-am:

install-data-am:

install-exec-am: install-libLIBRARIES

install-info: install-info-am

install-man:

installcheck-am:

maintainer-clean: maintainer-clean-am
	-rm -f $(am__CONFIG_DISTCLEAN_FILES)
	-rm -rf $(top_srcdir)/autom4te.cache
	-rm -rf ./$(DEPDIR)
	-rm -f Makefile
maintainer-clean-am: distclean-am maintainer-clean-generic

mostlyclean: mostlyclean-am

mostlyclean-am: mostlyclean-compile mostlyclean-generic

pdf: pdf-am

pdf-am:

ps: ps-am

ps-am:

uninstall-am: uninstall-info-am uninstall-libLIBRARIES

.PHONY: CTAGS GTAGS all all-am am--refresh check check-TESTS check-am \
	clean clean-generic clean-libLIBRARIES clean-noinstPROGRAMS \
	ctags dist dist-all dist-bzip2 dist-gzip dist-shar dist-tarZ \
	dist-zip distcheck distclean distclean-compile \
	distclean-generic distclean-hdr distclean-tags distcleancheck \
	distdir distuninstallcheck dvi dvi-am html html-am info \
	info-am install install-am install-data install-data-am \
	install-exec install-exec-am install-info install-info-am \
	install-libLIBRARIES install-man install-strip installcheck \
	installcheck-am installdirs maintainer-clean \
	maintainer-clean-generic mostlyclean mostlyclean-compile \
	mostlyclean-generic pdf pdf-am ps ps-am tags uninstall \
	uninstall-am uninstall-info-am uninstall-libLIBRARIES

# Tell versions [3.59,3.63) of GNU make to not export all variables.
# Otherwise a system limit (for SysV at least) may be exceeded.
.NOEXPORT:
