# Supplementary material for: CoaSim: A flexible environment for simulating genetic data under coalescent models
Source: BMC Bioinformatics. 2005 Oct 14;6:252. doi: 10.1186/1471-2105-6-252 (PMC1274299; doi:10.1186/1471-2105-6-252)
Supplement: Additional File 1 [file 1471-2105-6-252-S1.gz › coasim-core-3.1.0/configuration.cc]

/* -*- Mode: C++; c-basic-offset: 4; -*- 
 *
 *  CoaSim -- A coalescence process simulator
 *
 *  Copyright (C) 2004 by Bioinformatics ApS
 */

#include "configuration.hh"

core::Configuration::~Configuration() 
{
    for (int i = 0; i < no_markers(); ++i)
	{
	    delete i_first_markers[i];
	    delete i_plain_markers[i];
	}
    delete[] i_first_markers; 
    delete[] i_plain_markers; 
}
