# Supplementary material for: CoaSim: A flexible environment for simulating genetic data under coalescent models
Source: BMC Bioinformatics. 2005 Oct 14;6:252. doi: 10.1186/1471-2105-6-252 (PMC1274299; doi:10.1186/1471-2105-6-252)
Supplement: Additional File 1 [file 1471-2105-6-252-S1.gz › coasim-core-3.1.0/snp_marker.cc]

/* -*- Mode: C++; c-basic-offset: 4; -*- 
 *
 *  CoaSim -- A coalescence process simulator
 *
 *  Copyright (C) 2004 by Bioinformatics ApS
 */

#include "snp_marker.hh"

#ifndef CORE__DIST_FUNCTIONS_HH_INCLUDED
# include "dist_funcs.hh"
#endif
#ifndef CORE__RETIRED_INTERVAL_HH_INCLUDED
# include "retired_interval.hh"
#endif
#ifndef CORE__NODE_HH_INCLUDED
# include "node.hh"
#endif

using namespace core;

Marker *
core::SNPMarker::copy() const
{
    return new SNPMarker(*this);
}

bool
core::SNPMarker::run_first() const
{
    return false;
}

int
core::SNPMarker::default_value() const
{
    return 0;
}

namespace
{
    class SNPMutator : public Mutator {
	
	const SNPMarker &i_marker;

	// allowed frequencies, translated into leaf node counts
	unsigned int i_low_leaf_count;
	unsigned int i_high_leaf_count;

	double i_mutation_point;	// the point on the "surface" where
				// the mutation sits
	double i_surface_so_far;	// the surface seen so far

    public:
	SNPMutator(const SNPMarker &marker, 
		   unsigned int low_leaf_count,
		   unsigned int high_leaf_count,
		   double mutation_point);

	bool edge_has_mutation(double parent_time, double child_time);
	int  mutate_to(const Node &n, int parent_allele);
	virtual int  mutate(const Node &parent, 
			    const Node &child, 
			    int parent_allele);
    };

    SNPMutator::SNPMutator(const SNPMarker &marker,
			   unsigned int low_leaf_count, 
			   unsigned int high_leaf_count,
			   double mutation_point)
	: i_marker(marker),
	  i_low_leaf_count(low_leaf_count), i_high_leaf_count(high_leaf_count),
	  i_mutation_point(mutation_point), i_surface_so_far(0.0)
    {
    }

    bool SNPMutator::edge_has_mutation(double parent_time, double child_time) 
    {
	double edge_length = parent_time - child_time;
	bool mutate = (i_surface_so_far <= i_mutation_point
		       and
		       i_mutation_point < i_surface_so_far+edge_length);
	i_surface_so_far += edge_length;
	return mutate;
    }

    int SNPMutator::mutate_to(const Node &child, int parent_allele)
    {
	// check frequency
	unsigned int leaf_count = child.leaves_at_point(i_marker.position());
	if ((leaf_count < i_low_leaf_count) or (i_high_leaf_count < leaf_count))
	    throw Mutator::retry_mutation();
	return !parent_allele;
    }

    int SNPMutator::mutate(const Node &parent, const Node &child,
			   int parent_allele)
    {
	if (edge_has_mutation(parent.time(), child.time()))
	    return mutate_to(child, parent_allele);
	else
	    return parent_allele;
    }
}


static inline void swap(unsigned int &i, unsigned int &j)
{ unsigned int tmp = i; i = j; j = tmp; }

Mutator *
core::SNPMarker::create_mutator(const Configuration   &conf,
				const RetiredInterval &ri) const
{
    unsigned int low_leaf_count
	= static_cast<unsigned int>(ceil(i_low_freq*conf.no_leaves()));
    unsigned int high_leaf_count
	= static_cast<unsigned int>(floor(i_high_freq*conf.no_leaves()));

    // possible due to ceil/floor
    if (high_leaf_count < low_leaf_count) swap(low_leaf_count,high_leaf_count);

    double mutation_point = ri.surface() * Distribution_functions::uniform();

    return new SNPMutator(*this, low_leaf_count, high_leaf_count, mutation_point);
}

const char *
core::SNPMarker::type() const
{
    return "snp";
}
