# Supplementary material for: CoaSim: A flexible environment for simulating genetic data under coalescent models
Source: BMC Bioinformatics. 2005 Oct 14;6:252. doi: 10.1186/1471-2105-6-252 (PMC1274299; doi:10.1186/1471-2105-6-252)
Supplement: Additional File 1 [file 1471-2105-6-252-S1.gz › coasim-core-3.1.0/install-sh]

#!/bin/sh
# install - install a program, script, or datafile

scriptversion=2004-09-10.20

# This originates from X11R5 (mit/util/scripts/install.sh), which was
# later released in X11R6 (xc/config/util/install.sh) with the
# following copyright and license.
#
# Copyright (C) 1994 X Consortium
#
# Permission is hereby granted, free of charge, to any person obtaining a copy
# of this software and associated documentation files (the "Software"), to
# deal in the Software without restriction, including without limitation the
# rights to use, copy, modify, merge, publish, distribute, sublicense, and/or
# sell copies of the Software, and to permit persons to whom the Software is
# furnished to do so, subject to the following conditions:
#
# The above copyright notice and this permission notice shall be included in
# all copies or substantial portions of the Software.
#
# THE SOFTWARE IS PROVIDED "AS IS", WITHOUT WARRANTY OF ANY KIND, EXPRESS OR
# IMPLIED, INCLUDING BUT NOT LIMITED TO THE WARRANTIES OF MERCHANTABILITY,
# FITNESS FOR A PARTICULAR PURPOSE AND NONINFRINGEMENT.  IN NO EVENT SHALL THE
# X CONSORTIUM BE LIABLE FOR ANY CLAIM, DAMAGES OR OTHER LIABILITY, WHETHER IN
# AN ACTION OF CONTRACT, TORT OR OTHERWISE, ARISING FROM, OUT OF OR IN CONNEC-
# TION WITH THE SOFTWARE OR THE USE OR OTHER DEALINGS IN THE SOFTWARE.
#
# Except as contained in this notice, the name of the X Consortium shall not
# be used in advertising or otherwise to promote the sale, use or other deal-
# ings in this Software without prior written authorization from the X Consor-
# tium.
#
#
# FSF changes to this file are in the public domain.
#
# Calling this script install-sh is preferred over install.sh, to prevent
# `make' implicit rules from creating a file called install from it
# when there is no Makefile.
#
# This script is compatible with the BSD install script, but was written
# from scratch.  It can only install one file at a time, a restriction
# shared with many OS's install programs.

# set DOITPROG to echo to test this script

# Don't use :- since 4.3BSD and earlier shells don't like it.
doit="${DOITPROG-}"

# put in absolute paths if you don't have them in your path; or use env. vars.

mvprog="${MVPROG-mv}"
cpprog="${CPPROG-cp}"
chmodprog="${CHMODPROG-chmod}"
chownprog="${CHOWNPROG-chown}"
chgrpprog="${CHGRPPROG-chgrp}"
stripprog="${STRIPPROG-strip}"
rmprog="${RMPROG-rm}"
mkdirprog="${MKDIRPROG-mkdir}"

chmodcmd="$chmodprog 0755"
chowncmd=
chgrpcmd=
stripcmd=
rmcmd="$rmprog -f"
mvcmd="$mvprog"
src=
dst=
dir_arg=
dstarg=
no_target_directory=

usage="Usage: $0 [OPTION]... [-T] SRCFILE DSTFILE
   or: $0 [OPTION]... SRCFILES... DIRECTORY
   or: $0 [OPTION]... -t DIRECTORY SRCFILES...
   or: $0 [OPTION]... -d DIRECTORIES...

In the 1st form, copy SRCFILE to DSTFILE.
In the 2nd and 3rd, copy all SRCFILES to DIRECTORY.
In the 4th, create DIRECTORIES.

Options:
-c         (ignored)
-d         create directories instead of installing files.
-g GROUP   $chgrpprog installed files to GROUP.
-m MODE    $chmodprog installed files to MODE.
-o USER    $chownprog installed files to USER.
-s         $stripprog installed files.
-t DIRECTORY  install into DIRECTORY.
-T         report an error if DSTFILE is a directory.
--help     display this help and exit.
--version  display version info and exit.

Environment variables override the default commands:
  CHGRPPROG CHMODPROG CHOWNPROG CPPROG MKDIRPROG MVPROG RMPROG STRIPPROG
"

while test -n "$1"; do
  case $1 in
    -c) shift
        continue;;

    -d) dir_arg=true
        shift
        continue;;

    -g) chgrpcmd="$chgrpprog $2"
        shift
        shift
        continue;;

    --help) echo "$usage"; exit 0;;

    -m) chmodcmd="$chmodprog $2"
        shift
        shift
        continue;;

    -o) chowncmd="$chownprog $2"
        shift
        shift
        continue;;

    -s) stripcmd=$stripprog
        shift
        continue;;

    -t) dstarg=$2
	shift
	shift
	continue;;

    -T) no_target_directory=true
	shift
	continue;;

    --version) echo "$0 $scriptversion"; exit 0;;

    *)  # When -d is used, all remaining arguments are directories to create.
	# When -t is used, the destination is already specified.
	test -n "$dir_arg$dstarg" && break
        # Otherwise, the last argument is the destination.  Remove it from $@.
	for arg
	do
          if test -n "$dstarg"; then
	    # $@ is not empty: it contains at least $arg.
	    set fnord "$@" "$dstarg"
	    shift # fnord
	  fi
	  shift # arg
	  dstarg=$arg
	done
	break;;
  esac
done

if test -z "$1"; then
  if test -z "$dir_arg"; then
    echo "$0: no input file specified." >&2
    exit 1
  fi
  # It's OK to call `install-sh -d' without argument.
  # This can happen when creating conditional directories.
  exit 0
fi

for src
do
  # Protect names starting with `-'.
  case $src in
    -*) src=./$src ;;
  esac

  if test -n "$dir_arg"; then
    dst=$src
    src=

    if test -d "$dst"; then
      mkdircmd=:
      chmodcmd=
    else
      mkdircmd=$mkdirprog
    fi
  else
    # Waiting for this to be detected by the "$cpprog $src $dsttmp" command
    # might cause directories to be created, which would be especially bad
    # if $src (and thus $dsttmp) contains '*'.
    if test ! -f "$src" && test ! -d "$src"; then
      echo "$0: $src does not exist." >&2
      exit 1
    fi

    if test -z "$dstarg"; then
      echo "$0: no destination specified." >&2
      exit 1
    fi

    dst=$dstarg
    # Protect names starting with `-'.
    case $dst in
      -*) dst=./$dst ;;
    esac

    # If destination is a directory, append the input filename; won't work
    # if double slashes aren't ignored.
    if test -d "$dst"; then
      if test -n "$no_target_directory"; then
	echo "$0: $dstarg: Is a directory" >&2
	exit 1
      fi
      dst=$dst/`basename "$src"`
    fi
  fi

  # This sed command emulates the dirname command.
  dstdir=`echo "$dst" | sed -e 's,[^/]*$,,;s,/$,,;s,^$,.,'`

  # Make sure that the destination directory exists.

  # Skip lots of stat calls in the usual case.
  if test ! -d "$dstdir"; then
    defaultIFS='
	 '
    IFS="${IFS-$defaultIFS}"

    oIFS=$IFS
    # Some sh's can't handle IFS=/ for some reason.
    IFS='%'
    set - `echo "$dstdir" | sed -e 's@/@%@g' -e 's@^%@/@'`
    IFS=$oIFS

    pathcomp=

    while test $# -ne 0 ; do
      pathcomp=$pathcomp$1
      shift
      if test ! -d "$pathcomp"; then
        $mkdirprog "$pathcomp"
	# mkdir can fail with a `File exist' error in case several
	# install-sh are creating the directory concurrently.  This
	# is OK.
	test -d "$pathcomp" || exit
      fi
      pathcomp=$pathcomp/
    done
  fi

  if test -n "$dir_arg"; then
    $doit $mkdircmd "$dst" \
      && { test -z "$chowncmd" || $doit $chowncmd "$dst"; } \
      && { test -z "$chgrpcmd" || $doit $chgrpcmd "$dst"; } \
      && { test -z "$stripcmd" || $doit $stripcmd "$dst"; } \
      && { test -z "$chmodcmd" || $doit $chmodcmd "$dst"; }

  else
    dstfile=`basename "$dst"`

    # Make a couple of temp file names in the proper directory.
    dsttmp=$dstdir/_inst.$$_
    rmtmp=$dstdir/_rm.$$_

    # Trap to clean up those temp files at exit.
    trap 'ret=$?; rm -f "$dsttmp" "$rmtmp" && exit $ret' 0
    trap '(exit $?); exit' 1 2 13 15

    # Copy the file name to the temp name.
    $doit $cpprog "$src" "$dsttmp" &&

    # and set any options; do chmod last to preserve setuid bits.
    #
    # If any of these fail, we abort the whole thing.  If we want to
    # ignore errors from any of these, just make sure not to ignore
    # errors from the above "$doit $cpprog $src $dsttmp" command.
    #
    { test -z "$chowncmd" || $doit $chowncmd "$dsttmp"; } \
      && { test -z "$chgrpcmd" || $doit $chgrpcmd "$dsttmp"; } \
      && { test -z "$stripcmd" || $doit $stripcmd "$dsttmp"; } \
      && { test -z "$chmodcmd" || $doit $chmodcmd "$dsttmp"; } &&

    # Now rename the file to the real destination.
    { $doit $mvcmd -f "$dsttmp" "$dstdir/$dstfile" 2>/dev/null \
      || {
	   # The rename failed, perhaps because mv can't rename something else
	   # to itself, or perhaps because mv is so ancient that it does not
	   # support -f.

	   # Now remove or move aside any old file at destination location.
	   # We try this two ways since rm can't unlink itself on some
	   # systems and the destination file might be busy for other
	   # reasons.  In this case, the final cleanup might fail but the new
	   # file should still install successfully.
	   {
	     if test -f "$dstdir/$dstfile"; then
	       $doit $rmcmd -f "$dstdir/$dstfile" 2>/dev/null \
	       || $doit $mvcmd -f "$dstdir/$dstfile" "$rmtmp" 2>/dev/null \
	       || {
		 echo "$0: cannot unlink or rename $dstdir/$dstfile" >&2
		 (exit 1); exit
	       }
	     else
	       :
	     fi
	   } &&

	   # Now rename the file to the real destination.
	   $doit $mvcmd "$dsttmp" "$dstdir/$dstfile"
	 }
    }
  fi || { (exit 1); exit; }
done

# The final little trick to "correctly" pass the exit status to the exit trap.
{
  (exit 0); exit
}

# Local variables:
# eval: (add-hook 'write-file-hooks 'time-stamp)
# time-stamp-start: "scriptversion="
# time-stamp-format: "%:y-%02m-%02d.%02H"
# time-stamp-end: "$"
# End:
