# Supplementary material for: CoaSim: A flexible environment for simulating genetic data under coalescent models
Source: BMC Bioinformatics. 2005 Oct 14;6:252. doi: 10.1186/1471-2105-6-252 (PMC1274299; doi:10.1186/1471-2105-6-252)
Supplement: Additional File 1 [file 1471-2105-6-252-S1.gz › coasim-core-3.1.0/descender.cc]

/* -*- Mode: C++; c-basic-offset: 4; -*- 
 *
 *  CoaSim -- A coalescence process simulator
 *
 *  Copyright (C) 2004 by Bioinformatics ApS
 */

#include "descender.hh"

#ifndef CORE__NODE_HH_INCLUDED
# include "node.hh"
#endif
#ifndef CORE__MARKER_HH_INCLUDED
# include "marker.hh"
#endif
#ifndef CORE__MONITOR_HH_INCLUDED
# include "monitor.hh"
#endif

using namespace core;


// FIXME: the priority system right now has two possible priorities --
// this could of course be generalized if at some point it is needed.
// It would require a re-write of this, though.

void core::Descender::evolve(ARG &arg, SimulationMonitor *mon) const
{
    std::vector<RetiredInterval>::const_iterator ri_itr, ri_begin, ri_end;
    ri_begin = arg.retired_intervals().begin();
    ri_end   = arg.retired_intervals().end();


    // Both markers and retired intervals are sorted, so we can perform
    // a merge of the two to do the mutating


    // Markers to be mutated first
    int m = 0;
    for (ri_itr = ri_begin; ri_itr != ri_end; ++ri_itr)
	{
	    for (; m < i_conf.no_markers(); ++m)
		{
		    if (!i_conf.is_first_marker(m))           continue;
		    if (i_conf.position(m) < ri_itr->start()) continue;
		    if (i_conf.position(m) > ri_itr->end())   break;

		    if (mon) mon->mutator_update(m);
		first_retry: // handle retries when wrong freqs
		    try { ri_itr->mutate(i_conf,m); } 
		    catch (Mutator::retry_mutation&) {
			if (mon) mon->retry_mutation();
			goto first_retry; 
		    }
		}
	}


    // Remaining markers
    m = 0;
    for (ri_itr = ri_begin; ri_itr != ri_end; ++ri_itr)
	{
	    for ( ; m < i_conf.no_markers(); ++m)
		{
		    if (!i_conf.is_plain_marker(m))           continue;
		    if (i_conf.position(m) < ri_itr->start()) continue;
		    if (i_conf.position(m) > ri_itr->end())   break;

		    if (mon) mon->mutator_update(m);
		plain_retry: // handle retries when wrong freqs
		    try { ri_itr->mutate(i_conf,m); } 
		    catch (Mutator::retry_mutation&) {
			if (mon) mon->retry_mutation();
			goto plain_retry; 
		    }
		}
	}
}
