# Supplementary material for: CoaSim: A flexible environment for simulating genetic data under coalescent models
Source: BMC Bioinformatics. 2005 Oct 14;6:252. doi: 10.1186/1471-2105-6-252 (PMC1274299; doi:10.1186/1471-2105-6-252)
Supplement: Additional File 1 [file 1471-2105-6-252-S1.gz › coasim-core-3.1.0/config.hh.in]

/* config.hh.in.  Generated from configure.in by autoheader.  */

/* Name of package */
#undef PACKAGE

/* Define to the address where bug reports for this package should be sent. */
#undef PACKAGE_BUGREPORT

/* Define to the full name of this package. */
#undef PACKAGE_NAME

/* Define to the full name and version of this package. */
#undef PACKAGE_STRING

/* Define to the one symbol short name of this package. */
#undef PACKAGE_TARNAME

/* Define to the version of this package. */
#undef PACKAGE_VERSION

/* Version number of package */
#undef VERSION
