# Supplementary material for: CoaSim: A flexible environment for simulating genetic data under coalescent models
Source: BMC Bioinformatics. 2005 Oct 14;6:252. doi: 10.1186/1471-2105-6-252 (PMC1274299; doi:10.1186/1471-2105-6-252)
Supplement: Additional File 1 [file 1471-2105-6-252-S1.gz › coasim-core-3.1.0/marker.hh]

/* -*- Mode: C++; c-basic-offset: 4; -*- 
 *
 *  CoaSim -- A coalescence process simulator
 *
 *  Copyright (C) 2004 by Bioinformatics ApS
 */

#ifndef CORE__MARKER_HH_INCLUDED
#define CORE__MARKER_HH_INCLUDED

#ifndef STDEXCEPT_INCLUDED
# include <stdexcept>
# define STDEXCEPT_INCLUDED
#endif
#ifndef VECTOR_INCLUDED
# include <vector>
# define VECTOR_INCLUDED
#endif
#ifndef CASSERT_INCLUDED
# include <cassert>
# define CASSERT_INCLUDED
#endif

namespace core {

    class Configuration;
    class RetiredInterval;
    class Node;

    // Abstract class for mutating the ARG
    class Mutator
    {
    public:
	// Exception thrown if a mutation should be re-tried (for example,
	// because the mutation frequency is outside the desired range
	struct retry_mutation : public std::exception { retry_mutation() {} };

	// Exception thrown if the entire ARG should be rebuilt for another
	// try (for example, because the trait mutation frequency is outside
	// the desired range
	struct retry_arg : public std::exception { retry_arg() {} };
  

	virtual int  mutate(const Node &parent, 
			    const Node &child, 
			    int parent_allele) = 0;
    };

    
    // Abstract class for the different possible marker types
    class Marker
    {
    public:

	// Exception thrown if we try to add a value to a value set that
	// doesn't fit the type of the value set
	struct illegal_value : public std::logic_error {
	    illegal_value() : std::logic_error("illegal marker value.") {}
	};

	// polymorphic copying
	virtual Marker *copy() const = 0;

	virtual ~Marker();

	double position() const { return i_position; }
	virtual bool run_first() const = 0;
    
	virtual int default_value() const = 0;

	// creates a new mutator -- the mutator must be deleted after use.
	virtual Mutator *create_mutator(const Configuration &conf,
					const RetiredInterval &ri) const = 0;

	virtual void to_text(std::ostream &os) const;
	virtual const char * type() const = 0;

    protected:
	Marker(double position) : i_position(position)
	{ assert(0 <= position); assert(position < 1); };
	double i_position;
	std::vector<int> i_values;

	Marker(const Marker&);

    private:
	// Disable
	Marker &operator = (const Marker&);
    };

    inline std::ostream &operator << (std::ostream &os, const Marker &m)
    { m.to_text(os); return os; }

}


#endif
