# Supplementary material for: CoaSim: A flexible environment for simulating genetic data under coalescent models
Source: BMC Bioinformatics. 2005 Oct 14;6:252. doi: 10.1186/1471-2105-6-252 (PMC1274299; doi:10.1186/1471-2105-6-252)
Supplement: Additional File 1 [file 1471-2105-6-252-S1.gz › coasim-core-3.1.0/dist_funcs.hh]

/* -*- Mode: C++; c-basic-offset: 4; -*- 
 *
 *  CoaSim -- A coalescence process simulator
 *
 *  Copyright (C) 2004 by Bioinformatics ApS
 */

#ifndef CORE__DIST_FUNCTIONS_HH_INCLUDED
#define CORE__DIST_FUNCTIONS_HH_INCLUDED


namespace Distribution_functions
{
    double expdev(const double param);
    double expdev(const int fac, const double param);
  
    double expdist(const double param, const double x);

    double uniform();
    int uniform(double part_1, double part_2);
    int uniform(double part_1, double part_2, double part_3);
  
    int random_sign();
  
    int irand(int n);
    void two_int_rand(int& n1, int& n2, int n);
}

#endif
