# Supplementary material for: CoaSim: A flexible environment for simulating genetic data under coalescent models
Source: BMC Bioinformatics. 2005 Oct 14;6:252. doi: 10.1186/1471-2105-6-252 (PMC1274299; doi:10.1186/1471-2105-6-252)
Supplement: Additional File 1 [file 1471-2105-6-252-S1.gz › coasim-core-3.1.0/marker.cc]

/* -*- Mode: C++; c-basic-offset: 4; -*- 
 *
 *  CoaSim -- A coalescence process simulator
 *
 *  Copyright (C) 2004 by Bioinformatics ApS
 */

#include "marker.hh"

#ifndef IOSTREAM_INCLUDED
# include <iostream>
# define IOSTREAM_INCLUDED
#endif

core::Marker::Marker(const Marker &other)
    : i_position(other.i_position), i_values(other.i_values)
{
}

core::Marker::~Marker() 
{
}

void 
core::Marker::to_text(std::ostream &os) const
{
    os << this->type();
}
