# Supplementary material for: CoaSim: A flexible environment for simulating genetic data under coalescent models
Source: BMC Bioinformatics. 2005 Oct 14;6:252. doi: 10.1186/1471-2105-6-252 (PMC1274299; doi:10.1186/1471-2105-6-252)
Supplement: Additional File 2 [file 1471-2105-6-252-S2.gz › coasim-core-4.0.0/builder.cc]

/* -*- Mode: C++; c-basic-offset: 4; -*- 
 *
 *  CoaSim -- A coalescence process simulator
 *
 *  Copyright (C) 2004, 2005 by Bioinformatics ApS
 */

#include "builder.hh"

#ifndef CORE__DIST_FUNCTIONS_HH_INCLUDED
# include "dist_funcs.hh"
#endif
#ifndef CORE__NODE_HH_INCLUDED
# include "node.hh"
#endif
#ifndef CORE__BUILDER_EVENTS_HH_INCLUDED
# include "builder_events.hh"
#endif
#ifndef CORE__EPOCHS_HH_INCLUDED
# include "epochs.hh"
#endif

using namespace core;


ARG * Builder::build(BuilderMonitor *callbacks,
		     bool keep_empty_intervals) const
{
    using namespace Distribution_functions;

    std::auto_ptr<ARG> arg(new ARG(i_conf, keep_empty_intervals));

    double time = 0.0;
    State state(*arg, callbacks, 
		i_conf.pop_sizes_begin(), i_conf.pop_sizes_end());

    Scheduler scheduler;
    unsigned int pop_no;
    std::vector<Population>::iterator j; 
    for (j = state.populations().begin(), pop_no = 0; 
	 j != state.populations().end(); ++j, ++pop_no)
        {
	    scheduler.add_event(j->coalescence_event());
	    if (i_conf.growth() > 0)
		scheduler.add_event(new Growth(pop_no,i_conf.growth(), 0));
	}
	
    if (i_conf.rho() > 0)
	scheduler.add_event(new RecombinationEvent(i_conf.rho()));
    if (i_conf.gamma() > 0)
	scheduler.add_event(new GeneConversionEvent(i_conf.gamma(), 
						    i_conf.Q()));

    // FIXME: Validation of epochs!!!
    std::vector<Event*>::const_iterator i;
    for (i = i_conf.epochs_begin(); i != i_conf.epochs_end(); ++i)
	{
	    Event *e = (*i)->copy();
	    scheduler.add_event(e);
	}

    while (state.total_population_size() > 1)
	{
	    Scheduler::time_event_t e = scheduler.next_event(state, time);
	    assert(e.second);
	    e.second->update_state(scheduler, state, e.first);
	    time = e.first;

	}

    arg->sort_retired_intervals(); // NB! important, since the
				   // remaining functions rely on the
				   // retired intervals being sorted!
    return arg.release();
}
