# Supplementary material for: CoaSim: A flexible environment for simulating genetic data under coalescent models
Source: BMC Bioinformatics. 2005 Oct 14;6:252. doi: 10.1186/1471-2105-6-252 (PMC1274299; doi:10.1186/1471-2105-6-252)
Supplement: Additional File 2 [file 1471-2105-6-252-S2.gz › coasim-core-4.0.0/micro_satellite_marker.hh]

/* -*- Mode: C++; c-basic-offset: 4; -*- 
 *
 *  CoaSim -- A coalescence process simulator
 *
 *  Copyright (C) 2004, 2005 by Bioinformatics ApS
 */

#ifndef CORE__MICRO_SATELLITE_MARKER_HH_INCLUDED
#define CORE__MICRO_SATELLITE_MARKER_HH_INCLUDED

#ifndef CORE__MARKER_HH_INCLUDED
# include "marker.hh"
#endif

namespace core {

    class MicroSatelliteMarker : public Marker
    {
    public:
	MicroSatelliteMarker(double position, double theta, int K) 
	    : Marker(position), i_theta(theta), i_K(K)
	{
	    assert(i_K > 0);	// FIXME: exception?
	}
	virtual Marker *copy() const;
	virtual bool run_first() const;

	virtual int default_value() const;

	virtual Mutator *create_mutator(const Configuration &conf,
					const RetiredInterval &ri) const;
	double theta() const { return i_theta; }
	int K() const { return i_K; }

	virtual const char * type() const;

    private:
	double i_theta; // mutation parameter
	int i_K;
    };

}

#endif
