# Supplementary material for: CoaSim: A flexible environment for simulating genetic data under coalescent models
Source: BMC Bioinformatics. 2005 Oct 14;6:252. doi: 10.1186/1471-2105-6-252 (PMC1274299; doi:10.1186/1471-2105-6-252)
Supplement: Additional File 2 [file 1471-2105-6-252-S2.gz › coasim-core-4.0.0/configure.in]

AC_INIT(CoaSim-Core, 4.0.0, mailund@birc.dk)
AM_INIT_AUTOMAKE
AM_CONFIG_HEADER(config.hh)

AC_PROG_CXX
AC_PROG_INSTALL
AC_PROG_RANLIB

AC_OUTPUT([
	Makefile
])
