# Supplementary material for: CoaSim: A flexible environment for simulating genetic data under coalescent models
Source: BMC Bioinformatics. 2005 Oct 14;6:252. doi: 10.1186/1471-2105-6-252 (PMC1274299; doi:10.1186/1471-2105-6-252)
Supplement: Additional File 2 [file 1471-2105-6-252-S2.gz › coasim-core-4.0.0/interval.hh]

/* -*- Mode: C++; c-basic-offset: 4; -*- 
 *
 *  CoaSim -- A coalescence process simulator
 *
 *  Copyright (C) 2004, 2005 by Bioinformatics ApS
 */

#ifndef CORE__INTERVAL_HH_INCLUDED
#define CORE__INTERVAL_HH_INCLUDED

#ifndef STDEXCEPT_INCLUDED
# include <stdexcept>
# define STDEXCEPT_INCLUDED
#endif
#ifndef VECTOR_INCLUDED
# include <vector>
# define VECTOR_INCLUDED
#endif
#ifndef IOSTREAM_INCLUDED
# include <iostream>
# define IOSTREAM_INCLUDED
#endif

namespace core {

    /* A sub-interval on the real interval [0,1), closed on the left and
     * open on the right. */
    class Interval
    {
    public:

	// exception thrown if the interval is empty (or negative) -- since
	// it must be closed in one end and open in the other, it cannot be
	// a point.
	struct empty_interval : public std::logic_error {
	    empty_interval() : std::logic_error("empty interval.") {}
	};
	// exception thrown in the interval is not in the range [0,1)
	struct interval_out_of_range : public std::logic_error {
	    interval_out_of_range() : std::logic_error("interval out of range.") {}
	};

	Interval(double start, double end, unsigned int leaf_contacts = 0)
	    throw(empty_interval,interval_out_of_range);
	~Interval() {}

	double start()  const { return i_start; }
	double end()    const { return i_end; }
	double length() const { return i_end - i_start; }

	unsigned int leaf_contacts() const { return i_leaf_contacts; }

	// returns whether point is in the interval
	bool contains_point(double point) const;
	// returns whether i overlaps this interval
	bool overlaps(const Interval &i) const;

	void print(std::ostream &os) const
	{ os << '[' << i_start << ':' << i_end << ")<" << i_leaf_contacts << '>'; }

	bool operator == (const Interval &i) const;
	bool operator != (const Interval &i) const;

    private:
	void check_empty() const throw(empty_interval);
	void check_range() const throw(interval_out_of_range);

	double i_start;
	double i_end;
	unsigned int i_leaf_contacts; // number of leaf nodes that this
	// interval connects to
    };


    inline bool Interval::contains_point(double point) const
    { return (start() <= point) and (point < end()); }

    inline bool Interval::overlaps(const Interval &i) const
    { return (start() <= i.start()) ? (i.start() < end()) : (start() < i.end()); }


    inline bool Interval::operator == (const Interval &i) const
    { return (i_start == i.i_start) and (i_end == i.i_end)
	  and (i_leaf_contacts == i.i_leaf_contacts); }

    inline bool Interval::operator != (const Interval &i) const
    { return !(*this == i); }

    inline std::ostream & operator << (std::ostream &os, const Interval &i)
    { i.print(os); return os; }


    /* A set of non-overlapping intervals. */
    class Intervals
    {
    public:
	// exception thrown if an interval is added out of sequence (i.e. is
	// less than a previous added interval.
	struct out_of_sequence : public std::logic_error {
	    out_of_sequence() : std::logic_error("intervals out of sequence.") {}
	};

	// exception thrown if we try to copy an empty or inverted
	// (stop<=start) sub-interval.
	struct illegal_interval : public std::logic_error {
	    illegal_interval() : std::logic_error("illegal interval.") {}
	};

	// add an interval to the Intervals -- the added interval must start
	// later than the previously added intervals.
	void add(const Interval &i) throw(out_of_sequence);
	void add(double start, double end, int contacts = 0)
	    throw(out_of_sequence, Interval::empty_interval,
		  Interval::interval_out_of_range);

	// these methods looks up the intervals NOT CHECKING if the index is
	// within range!
	const Interval& interval(int index)     const { return i_intervals[index]; }
	const Interval& operator [] (int index) const { return interval(index); }

	int size() const { return i_intervals.size(); }

	// checking the predicates on the relevant intervals.  Throws an
	// exception if point is outside [0,1).
	bool contains_point(double pos)  const throw(std::out_of_range);
	bool overlaps(const Interval &i) const throw(std::out_of_range);

	// the first point in the first interval (the left most point)
	double first_point() const throw(std::out_of_range);
	// the last point in the last interval (the right most point)
	double last_point()  const throw(std::out_of_range);

	// number of leaves reached at point -- just a propagation to the
	// corresponding interval (or 0 if intervals does not contain
	// point).
	unsigned int leaf_contacts(double point) const;

	void reset() { i_intervals.clear(); }

	// copy the intervals between start and stop, trunkating intervals
	// that overlap start and stop.
	Intervals copy(double start, double stop) const throw(illegal_interval);

	// merge this and i, splitting overlapping intervals
	Intervals merge(const Intervals& i) const;
	Intervals operator | (const Intervals &i) const;

	// This method adds two intervals where all Interval on the one
	// Intervals comes before all Interval on the second Intervals;
	// throws an exception if one interval does not come before the
	// other.
	Intervals add_intervals(const Intervals &i) const throw(out_of_sequence);
	Intervals operator + (const Intervals &i)   const throw(out_of_sequence);

	void print(std::ostream &os) const;

    private:

	// INVARIANT: The _intervals vector contains the non-overlapping
	// intervals in sorted order, wrt to < on intervals.
	std::vector<Interval> i_intervals;

	std::vector<Interval>::const_iterator interval_starting_before(double point) const;
	std::vector<Interval>::const_iterator interval_starting_after(double point) const;
	typedef bool (Interval::*interval_predicate_t)(double point) const;
	bool check_predicate(double point, interval_predicate_t predicate) const;

	// Adds the intervals where first comes before second. If first
	// overlaps second, an exception is thrown
	static Intervals add_ordered_intervals(Intervals const &first,
					       Intervals const &second)
	    throw(out_of_sequence);
					 
    };

    inline double Intervals::first_point() const throw(std::out_of_range)
    {
	if (i_intervals.size() == 0) throw std::out_of_range("no intervals!");
	return i_intervals.front().start();
    }
    inline double Intervals::last_point() const throw(std::out_of_range)
    {
	if (i_intervals.size() == 0) throw std::out_of_range("no intervals!");
	return i_intervals.back().end();
    }


    inline bool Intervals::contains_point(double point) const throw(std::out_of_range)
    { 
	if (point < 0.0 or 1.0 <= point)
	    throw std::out_of_range("checking point out of the [0,1) range.");
	if (size() == 0)           return false;

	if (point == 1.0) // special case, needed to check for endpoint in 1.0
	    return (i_intervals.back().contains_point)(point);


	if (point < first_point()) return false;
	if (point > last_point())  return false;

	return interval_starting_before(point)->contains_point(point);
    }


    inline void Interval::check_empty() const throw(empty_interval)
    {
	if (length() <= 0.0) throw empty_interval();
    }

    inline void Interval::check_range() const throw(interval_out_of_range)
    {
	if ((start() < 0 or 1 <= start()) or (end() <= 0 or 1 < end()))
	    throw interval_out_of_range();
    }


    inline Intervals Intervals::operator | (const Intervals &i) const
    { return merge(i); }

    inline Intervals Intervals::operator + (const Intervals &in) const
	throw(out_of_sequence)
    { return add_intervals(in); }

    inline std::ostream & operator << (std::ostream &os, const Intervals &is)
    { is.print(os); return os; }

} // namespace core

#endif // CORE__INTERVAL_HH_INCLUDED
