# Supplementary material for: CoaSim: A flexible environment for simulating genetic data under coalescent models
Source: BMC Bioinformatics. 2005 Oct 14;6:252. doi: 10.1186/1471-2105-6-252 (PMC1274299; doi:10.1186/1471-2105-6-252)
Supplement: Additional File 2 [file 1471-2105-6-252-S2.gz › coasim-core-4.0.0/descender.hh]

/* -*- Mode: C++; c-basic-offset: 4; -*- 
 *
 *  CoaSim -- A coalescence process simulator
 *
 *  Copyright (C) 2004, 2005 by Bioinformatics ApS
 */

#ifndef CORE__DESCENDER_HH_INCLUDED
#define CORE__DESCENDER_HH_INCLUDED

#ifndef CORE__CONFIGURATION_HH_INCLUDED
# include "configuration.hh"
#endif

namespace core {

    class ARG;

    class Descender
    {
    public:
	Descender(const Configuration &conf) : i_conf(conf) {}
	~Descender() {}

	// assign evolution to the ARG as specified by the configuration.
	// If the traits cannot be assigned according to specification, the
	// method returns `false' which means that a new ARG should be build
	// and processed.  If everything goes well, evolve returns `true'.
	void evolve(ARG &arg) const;

    private:
	const Configuration &i_conf;
    };

}

#endif
