# Supplementary material for: CoaSim: A flexible environment for simulating genetic data under coalescent models
Source: BMC Bioinformatics. 2005 Oct 14;6:252. doi: 10.1186/1471-2105-6-252 (PMC1274299; doi:10.1186/1471-2105-6-252)
Supplement: Additional File 2 [file 1471-2105-6-252-S2.gz › coasim-core-4.0.0/test_dist_funcs.hh]

/* -*- Mode: C++; c-basic-offset: 4; -*- 
 *
 *  CoaSim -- A coalescence process simulator
 *
 *  Copyright (C) 2004, 2005 by Bioinformatics ApS
 */

#ifndef TEST_DIST_FUNCTIONS_HH
#define TEST_DIST_FUNCTIONS_HH

#include "dist_funcs.hh"

namespace Distribution_functions
{
    extern double expdev_result;
    extern double expdist_result;
    extern double uniform_result;
    extern int random_sign_result;
    extern int uniform_part_result;
    extern int irand_result;
    extern int two_int_rand1;
    extern int two_int_rand2;
};

#endif
