# Supplementary material for: CoaSim: A flexible environment for simulating genetic data under coalescent models
Source: BMC Bioinformatics. 2005 Oct 14;6:252. doi: 10.1186/1471-2105-6-252 (PMC1274299; doi:10.1186/1471-2105-6-252)
Supplement: Additional File 2 [file 1471-2105-6-252-S2.gz › coasim-core-4.0.0/monitor.hh]

/* -*- Mode: C++; c-basic-offset: 4; -*- 
 *
 *  CoaSim -- A coalescence process simulator
 *
 *  Copyright (C) 2004, 2005 by Bioinformatics ApS
 */

#ifndef CORE__MONITOR_HH_INCLUDED
#define CORE__MONITOR_HH_INCLUDED

#ifndef STDEXCEPT_INCLUDED
# include <stdexcept>
# define STDEXCEPT_INCLUDED
#endif

namespace core {
    class SimulationMonitor {

    public:

	// thrown this if the monitor wants the simulation aborted
	class AbortSimulation : public std::exception {};

	virtual void start_arg_building(unsigned int no_leaves) = 0;
	virtual void builder_update(unsigned int no_nodes,
				    unsigned int no_top_nodes,
				    unsigned long int no_iterations,
				    double cur_time,
				    unsigned int no_coal_events,
				    unsigned int no_gene_conv_events,
				    unsigned int no_recomb_events) = 0;

	virtual void builder_termination(unsigned int no_nodes,
					 unsigned int no_top_nodes,
					 unsigned long int no_iterations,
					 double cur_time,
					 unsigned int no_coal_events,
					 unsigned int no_gene_conv_events,
					 unsigned int no_recomb_events) = 0;
  
	virtual void start_mutating() = 0;
	virtual void mutator_update(unsigned int marker_no) = 0;
	virtual void retry_mutation() = 0;
	virtual void retry_arg_building() = 0;

	virtual void simulation_terminated() = 0;
    };

}

#endif
