# Supplementary material for: CoaSim: A flexible environment for simulating genetic data under coalescent models
Source: BMC Bioinformatics. 2005 Oct 14;6:252. doi: 10.1186/1471-2105-6-252 (PMC1274299; doi:10.1186/1471-2105-6-252)
Supplement: Additional File 2 [file 1471-2105-6-252-S2.gz › coasim-core-4.0.0/builder_events.hh]

/* -*- Mode: C++; c-basic-offset: 4; -*- 
 *
 *  CoaSim -- A coalescence process simulator
 *
 *  Copyright (C) 2004, 2005 by Bioinformatics ApS
 */

#ifndef CORE__BUILDER_EVENTS_HH_INCLUDED
#define CORE__BUILDER_EVENTS_HH_INCLUDED

#ifndef CORE__CONFIGURATION_HH_INCLUDED
# include "configuration.hh"
#endif


#ifndef VECTOR_INCLUDED
# include <vector>
# define VECTOR_INCLUDED
#endif
#ifndef CASSERT_INCLUDED
# include <cassert>
# define CASSERT_INCLUDED
#endif
#ifndef STDEXCEPT_INCLUDED
# include <stdexcept>
# define STDEXCEPT_INCLUDED
#endif

namespace core {

    class ARG;
    class Node;
    class BuilderMonitor;
    class Scheduler;
    class CoalescenceEvent;
    class State;

    class Population {
	CoalescenceEvent *i_coal_event;
	double i_scale_fraction;
	std::vector<Node*>i_nodes;
    public:
	Population(ARG &arg,
		   int initial_population_size,
		   CoalescenceEvent *coal_event,
		   double scale_fraction = 1);
	
	void push(Node *n) { i_nodes.push_back(n); }
	Node *pop_random();
	Node *pop_last();
	size_t size() const { return i_nodes.size(); }

	double scale_fraction() const { return i_scale_fraction; }
	CoalescenceEvent *coalescence_event() { return i_coal_event; }
	void coalescence_event(CoalescenceEvent *e) { i_coal_event = e; }
    };


    class State {
	ARG &i_arg;
	std::vector<Population> i_populations;
	BuilderMonitor *i_callbacks;

    public:
	template <typename Itr>
	State(ARG &arg, BuilderMonitor *callbacks,
	      Itr sizes_begin, Itr sizes_end);


	std::vector<Population> &populations() { return i_populations; }
	ARG                     &arg()         { return i_arg; }
	BuilderMonitor          *callbacks()   { return i_callbacks; }

	size_t total_population_size() const;
	// returns a random population, where each population is
	// weighted with its size.
	Population &random_population();
    };


    // thrown if a population index is given outside the allowed
    // values
    struct illegal_population : std::logic_error {
	illegal_population() : std::logic_error("Illegal populaiton id") {}
    };

    class CoalescenceEvent : public Event {
    protected:
	int i_population;

    public:
	CoalescenceEvent(int population) : i_population(population)
	{
	    if (population < 0) throw illegal_population();
	}

	virtual Event *copy() const;

	int population() const { return i_population; }

	virtual double waiting_time(State &s, double current_time);
	virtual double event_time  (State &s, double current_time);
	virtual void   update_state(Scheduler &scheduler, State &s,
				    double event_time);
    };


    class RecombinationEvent : public Event {
	double i_rho;
    public:
	RecombinationEvent(double rho) : i_rho(rho)
	{}
	virtual Event *copy() const;

	virtual double event_time  (State &s, double current_time);
	virtual void   update_state(Scheduler &scheduler, State &s,
				    double event_time);
    };

    class GeneConversionEvent : public Event {
	double i_gamma;
	double i_Q;
    public:
	GeneConversionEvent(double gamma, double Q) : i_gamma(gamma), i_Q(Q)
	{}
	virtual Event *copy() const;

	virtual double event_time  (State &s, double current_time);
	virtual void   update_state(Scheduler &scheduler, State &s,
				    double event_time);
    };
    

    // a merge moves a set of populations to the first and disables
    // all events in the remaining.
    class PopulationMerge : public Event {
	std::vector<int> i_populations;
        double i_merge_time;

    public:
	template <class Itr>
	PopulationMerge(Itr pop_begin, Itr pop_end, double merge_time)
	    : i_populations(pop_begin, pop_end), i_merge_time(merge_time)
	{
	    assert(i_populations.size() > 1);
	    std::vector<int>::const_iterator i;
	    for (i = i_populations.begin(); i != i_populations.end(); ++i, ++pop_begin)
		assert(*i >= 0);
	    assert(merge_time >= 0);
	}
	virtual Event *copy() const;

	const std::vector<int> &populations() const { return i_populations; }
	double merge_time()  const { return i_merge_time; }

	virtual double event_time  (State &s, double current_time);
	virtual void   update_state(Scheduler &scheduler, State &s,
				    double event_time);
    };


    // FIXME: This initialization is not optimal
    template <typename Itr>
    State::State(ARG &arg, BuilderMonitor *callbacks,
		 Itr sizes_begin, Itr sizes_end)
        : i_arg(arg), i_callbacks(callbacks)
    {
      for (int p_no = 0; sizes_begin != sizes_end; ++p_no, ++sizes_begin)
	  {
	      Population p(arg, *sizes_begin, new CoalescenceEvent(p_no));
	      i_populations.push_back(p);
	  }
    }

}

#endif
