# Supplementary material for: CoaSim: A flexible environment for simulating genetic data under coalescent models
Source: BMC Bioinformatics. 2005 Oct 14;6:252. doi: 10.1186/1471-2105-6-252 (PMC1274299; doi:10.1186/1471-2105-6-252)
Supplement: Additional File 2 [file 1471-2105-6-252-S2.gz › coasim-core-4.0.0/interval.cc]

/* -*- Mode: C++; c-basic-offset: 4; -*- 
 *
 *  CoaSim -- A coalescence process simulator
 *
 *  Copyright (C) 2004, 2005 by Bioinformatics ApS
 */

#include "interval.hh"

#ifndef VALARRAY_INCLUDED
# include <valarray>
# define VALARRAY_INCLUDED
#endif
#ifndef ALGORITHM_INCLUDED
# include <algorithm>
# define ALGORITHM_INCLUDED
#endif

#ifndef CASSERT_INCLUDED
# include <cassert>
# define CASSERT_INCLUDED
#endif


using std::min; 
using std::max;
using namespace core;

namespace {
    using std::binary_function;
  
    struct interval_start_less : 
	public binary_function<const Interval&,const Interval&,bool> {
	bool operator () (const Interval &i1, const Interval &i2) const
	{ return i1.start() <= i2.start(); }
    };
    struct interval_less : 
	public binary_function<const Interval&,const Interval&,bool> {
	bool operator () (const Interval &i1, const Interval &i2) const
	{ return (i1.start() < i2.start()) 
	      or ((i1.start() == i2.start()) and (i1.end() < i2.end()));
	}
    };
}


core::Interval::Interval(double start, double end, unsigned int leaf_contacts)
    throw(empty_interval,interval_out_of_range)
    : i_start(start), i_end(end), i_leaf_contacts(leaf_contacts)
{
    check_empty();
    check_range();
}


void core::Intervals::add(const Interval &i) throw(out_of_sequence)
{
    if (i_intervals.size() == 0 or i_intervals.back().end() <= i.start())
	i_intervals.push_back(i);
    else
	throw out_of_sequence();
}

void core::Intervals::add(double start, double end, int contacts)
    throw(out_of_sequence,
	  Interval::empty_interval, Interval::interval_out_of_range)
{
    Interval tmp(start,end,contacts);
    add(tmp);
}


// find the first interval that starts no later than point
std::vector<Interval>::const_iterator
Intervals::interval_starting_before(double point) const
{
    Interval dummy_interval(point,1.0);
    std::vector<Interval>::const_iterator itr;
    itr = lower_bound(i_intervals.begin(),i_intervals.end(), dummy_interval,
		      interval_start_less());

    // itr now points to the first interval that starts at or after point
    if (itr != i_intervals.begin()) return --itr;
    else return itr;
}

// find the first interval that starts no earlier than point
std::vector<Interval>::const_iterator
Intervals::interval_starting_after(double point) const
{
    // special case to be able to handle the endpoint
    if (point == 1.0) return i_intervals.end();

    Interval dummy_interval(point,1.0);
    std::vector<Interval>::const_iterator itr;
    itr = upper_bound(i_intervals.begin(),i_intervals.end(), dummy_interval,
		      interval_start_less());

    // itr now points to the first interval that starts at or after point
    if (itr != i_intervals.end() and itr->start() == point) return ++itr;
    else return itr;
}

// check the (point)-predicate around point
bool Intervals::check_predicate(double point,
				interval_predicate_t predicate) const
{
    using std::bind2nd;   using std::mem_fun_ref;

    if (point == 1.0) // special case, needed to check for endpoint in 1.0
	return (i_intervals.back().*predicate)(point);

    if (point < 0.0 or 1.0 <= point)
	throw std::out_of_range("checking point out of the [0,1) range.");

    if (point < first_point()) return false;
    if (point > last_point())  return false;

    std::vector<Interval>::const_iterator start, stop, res;
    start = interval_starting_before(point);
    stop = interval_starting_after(point);
    res = find_if(start,stop, bind2nd(mem_fun_ref(predicate),point));
    return res != stop;
}

// FIXME: can this be handled without the two searches
// (starting_before and starting_after)?
bool Intervals::overlaps(const Interval &i) const throw(std::out_of_range)
{
    using std::bind2nd;   using std::mem_fun_ref;

    std::vector<Interval>::const_iterator start, stop, res;
    start = interval_starting_before(i.start());
    stop = interval_starting_after(i.end());

    for (res = start; res != stop; ++res)
	{
	    if (res->overlaps(i)) return true;
	}
    return false;

#if 0
    res = find_if(start,stop, bind2nd(mem_fun_ref(&Interval::overlaps),i));
    return res != stop;
#endif
}


// Adds the intervals where first comes before second
Intervals Intervals::add_ordered_intervals(Intervals const &first,
					   Intervals const &second)
    throw(out_of_sequence)
{
    if (first.i_intervals.back().overlaps(second.i_intervals.front()))
	throw out_of_sequence();

    Intervals result(first);
    std::copy(second.i_intervals.begin(), second.i_intervals.end(),
	      std::back_inserter(result.i_intervals));

    return result;
}


// this operator adds two intervals where all Interval on the one
// Intervals comes before all Interval on the second Intervals
Intervals Intervals::add_intervals(const Intervals &i) const
    throw(out_of_sequence)
{
    if (size() == 0)   return i;
    if (i.size() == 0) return *this;

    // At this point we know that both intervals are non-empty.  The
    // invariant of intervals gives us that they are ordered and
    // non-overlapping, if we concatenate them in the right order, the
    // invariant is still true.  If one does not not come before the
    // other, we must throw an exception
  
    Intervals result;
  
    if (i_intervals.back().start() <= i.i_intervals.front().start())
	return add_ordered_intervals(*this,i);
    else if (i.i_intervals.back().start() <= i_intervals.front().start())
	return add_ordered_intervals(i,*this);
    else
	throw out_of_sequence();

    return result;
}

unsigned int Intervals::leaf_contacts(double point) const
{
    if (point == 1.0) // special case for endpoint in 1.0
	{
	    const Interval &i = i_intervals.back();
	    if (i.contains_point(point)) return i.leaf_contacts();
	    else return 0;
	}

    std::vector<Interval>::const_iterator i = interval_starting_before(point);
    if (i->contains_point(point)) return i->leaf_contacts();
    else return 0;
}


// Copy the intervals between start and stop, trunkating the
// end-intervals to start and stop.
Intervals Intervals::copy(double start, double stop) const
    throw(illegal_interval)
{
    std::vector<Interval>::const_iterator first, last, itr;
    Intervals result;

    if (stop < start)  throw illegal_interval();
    if (start < 0.0)   throw illegal_interval();
    if (1.0 < stop)    throw illegal_interval();

    // empty copies...
    if (start == stop or start == 1.0 or stop == 0.0) return result;

    first = interval_starting_before(start);
    last = interval_starting_after(stop);

    // first points to the right-most interval that starts *before*
    // start, or the very first interval if no interval starts before
    // start.  last points to the left-most interval that starts *after*
    // stop or i_intervals.end()

    /* -- handle first ------------------------------------- */
    // if first contains start, we cut [start,first->end) -- or
    // [start,stop) if stop < first->end -- otherwise we just skip the
    // first interval; the next must be completely included as it must
    // start *after* start, according to the specification of
    // interval_starting_before: if it did not it would be to the right
    // of the right-most interval that starts before start

    if (start < first->end())
	{
	    double s = max(first->start(),start);
	    double e = min(first->end(),  stop);
	    if (s < e) result.add(s, e, first->leaf_contacts());
	}

    if (first == last) return result; // no more...
			      
    /* -- handle the rest ---------------------------------- */
    // the only special case is the last interval, where we must make
    // sure to cut at point stop

    for (itr = first + 1; itr != last; ++itr)
	{
	    if (itr->end() <= stop)
		result.add(*itr);
	    else
		{
		    // cut [itr->start(),stop) and add it, then terminate
		    if (stop < itr->end() and itr->start() < stop)
			result.add(itr->start(),stop,itr->leaf_contacts());
		    break;
		}
	}

#if 0
    std::cout << "copy of [" << start << ',' << stop << "):\n";
    for (itr = result._intervals.begin(); itr != result._intervals.end(); ++itr)
	std::cout << '[' << itr->start() << ',' << itr->end() << ")\n";
#endif

    return result;
}

Intervals Intervals::merge(const Intervals& i) const
{
    std::vector<Interval> tmp_merge;

    std::merge(i_intervals.begin(), i_intervals.end(),
	       i.i_intervals.begin(), i.i_intervals.end(),
	       std::back_inserter(tmp_merge),
	       interval_less());

    if (tmp_merge.size() == 0) return Intervals(); // the empty merge

    std::vector<Interval> res_intervals;
    std::vector<Interval>::const_iterator itr = tmp_merge.begin();

    res_intervals.push_back(*itr);
    for (++itr; itr != tmp_merge.end(); ++itr)
	{
	    if (! res_intervals.back().overlaps(*itr))
		res_intervals.push_back(*itr); // just move on to the next
	    else
		{
		    // the last interval shouldn't really have been added -- it
		    // overlaps the next -- so handle that
		    Interval interval = res_intervals.back(); res_intervals.pop_back();

		    double point0 = interval.start();
		    double point1 = interval.end();
		    double point2 = itr->start();
		    double point3 = itr->end();

		    // INVARIANT:
		    assert(point0 < point1);  assert(point2 < point3);
		    assert(point0 <= point2); assert(point2 < point1);
		    // UNKNOWN:   point1 <= point3 or point3 < point1 ?

		    if (point3 < point1)
			{
			    // INVARIANT: point0 <= point2 < point3 < point1
			    if (point0 < point2)
				res_intervals.push_back(Interval(point0,
								 point2,
								 interval.leaf_contacts()));
			    res_intervals.push_back(Interval(point2,
							     point3,
							     interval.leaf_contacts()
							     +itr->leaf_contacts()));
			    res_intervals.push_back(Interval(point3,
							     point1,
							     interval.leaf_contacts()));
			}
		    else
			{
			    // INVARIANT: point0 <= point2 < point1 <= point3
			    if (point0 < point2)
				res_intervals.push_back(Interval(point0,
								 point2,
								 interval.leaf_contacts()));
			    res_intervals.push_back(Interval(point2,
							     point1,
							     interval.leaf_contacts()
							     +itr->leaf_contacts()));
			    if (point1 < point3)
				res_intervals.push_back(Interval(point1,
								 point3,
								 itr->leaf_contacts()));
			}
		}
	}

#if 0
    std::cout << "Merge:\n";
    for (itr = res_intervals.begin(); itr != res_intervals.end(); ++itr)
	std::cout << '[' << itr->start() << ',' << itr->end() << ")\n";
#endif


    Intervals res; res.i_intervals = res_intervals;
    return res;
}


void Intervals::print(std::ostream &os) const
{
    std::vector<Interval>::const_iterator i;
    for (i = i_intervals.begin(); i != i_intervals.end(); ++i)
	os << *i << ' ';
}
  
