# Supplementary material for: CoaSim: A flexible environment for simulating genetic data under coalescent models
Source: BMC Bioinformatics. 2005 Oct 14;6:252. doi: 10.1186/1471-2105-6-252 (PMC1274299; doi:10.1186/1471-2105-6-252)
Supplement: Additional File 2 [file 1471-2105-6-252-S2.gz › coasim-core-4.0.0/all_markers.hh]

/* -*- Mode: C++; c-basic-offset: 4; -*- 
 *
 *  CoaSim -- A coalescence process simulator
 *
 *  Copyright (C) 2004, 2005 by Bioinformatics ApS
 */

#ifndef CORE__ALL_MARKERS_HH_INCLUDED
#define CORE__ALL_MARKERS_HH_INCLUDED

#include "trait_marker.hh"
#include "snp_marker.hh"
#include "micro_satellite_marker.hh"

#endif
