# Supplementary material for: CoaSim: A flexible environment for simulating genetic data under coalescent models
Source: BMC Bioinformatics. 2005 Oct 14;6:252. doi: 10.1186/1471-2105-6-252 (PMC1274299; doi:10.1186/1471-2105-6-252)
Supplement: Additional File 2 [file 1471-2105-6-252-S2.gz › coasim-core-4.0.0/node.hh]

/* -*- Mode: C++; c-basic-offset: 4; -*- 
 *
 *  CoaSim -- A coalescence process simulator
 *
 *  Copyright (C) 2004, 2005 by Bioinformatics ApS
 */

#ifndef CORE__NODE_HH_INCLUDED
#define CORE__NODE_HH_INCLUDED

#ifndef CORE__CONFIGURATION_HH_INCLUDED
# include "configuration.hh"
#endif
#ifndef CORE__INTERVAL_HH_INCLUDED
# include "interval.hh"
#endif
#ifndef CORE__RETIRED_INTERVAL_HH_INCLUDED
# include "retired_interval.hh"
#endif

#ifndef STDEXCEPT_INCLUDED
# include <stdexcept>
# define STDEXCEPT_INCLUDED
#endif
#ifndef VECTOR_INCLUDED
# include <vector>
# define VECTOR_INCLUDED
#endif
#ifndef IOSTREAM_INCLUDED
# include <iostream>
# define IOSTREAM_INCLUDED
#endif
#ifndef VALARRAY_INCLUDED
# include <valarray>
# define VALARRAY_INCLUDED
#endif

namespace core {

    class Marker;
    class Mutator;

    // -- Abstract class for ARG nodes --------------------------------------
    class Node 
    {
	// explicitly remove chance of copying
	Node(const Node&);
	Node &operator = (const Node&);


    public:
	Node(const Configuration &conf, double time) 
	    : i_time(time), i_states(-1,conf.no_markers()) 
	{}
	Node(const Configuration &conf, double time, const Intervals &i)
	    : i_time(time), i_intervals(i),  i_states(-1,conf.no_markers())
	{}
	virtual ~Node() {};

	double time() const { return i_time; }

	// the sub-intervals of the range [0,1) that connects this node to
	// a leaf node in the ARG -- if a point is not in one of these
	// intervals it is lost somewhere from here to the leaves.  As an
	// invariant, two points on the same interval correspond to the
	// same binary tree of the ARG.
	const Intervals &intervals() const { return i_intervals; }

	// calculate the "surface" (i.e. the total edge-length) of the
	// tree in point, with this node as root (zero if the point is not
	// in this node's intervals).
	virtual double surface_at_point(double point) const
	    throw(std::out_of_range) = 0;

	virtual bool contains_point(double point) const
	{
	    return i_intervals.contains_point(point);
	}

	// Prints the local tree to a stream
	void print_tree_at_point(std::ostream &os, double point) const
	    throw(std::out_of_range) 
	{
	    print_tree_at_point(os, point, 0.0,false);
	    os << ';';
	}
	// Prints the local tree to a stream
	virtual void print_tree_at_point(std::ostream &os, double point,
					 double edge_length,
					 bool print_edge) const
	    throw(std::out_of_range) = 0;

	// Calculate the number of leaves hit by the binary tree in point
	// with root in this node.
	unsigned int leaves_at_point(double point) const throw(std::out_of_range)
	{ return intervals().leaf_contacts(point); }


	// FIXME: I am not sure this is the access-protection for these...
	void initialize_marker(unsigned int idx, const Marker &m);
	virtual void mutate_marker(unsigned int idx, Mutator &m) = 0;

  
	unsigned int no_states()  const { return i_states.size(); }
	int state(unsigned int s) const throw(std::out_of_range)
	{ if (i_states.size() <= s) throw std::out_of_range("s out of range");
	return i_states[s]; }

    protected:
	void set_state(unsigned int s, int val) 
	{ i_states[s] = val; }

	// hack to work around C++'s crappy "don't access protected through
	// other than this" protection...
	static void set_state(Node *n, unsigned int s, int val)
	{ n->set_state(s,val); }

    private:
	friend class ARG;

	double    i_time;
	Intervals i_intervals;
	std::valarray<int> i_states;
    };

    class LeafNode;
    class CoalescentNode;
    class RecombinationNode;
    class GeneConversionNode;

    class ARG
    {
    public:

	// Exception thrown if a node is created with a 0-child
	struct null_child : public std::logic_error {
	    null_child() : std::logic_error("null child.") {}
	};

	// Exception thrown if a recombination or gene conversion
	// falls outside an interval, and the even should just be ignored
	struct null_event : public std::exception {};


	// -- Initialization and book-keeping -----------------------------------
	ARG(const Configuration &conf, bool keep_empty_intervals = false)
	    : i_conf(conf), i_keep_empty(keep_empty_intervals),
	      i_no_leaves(0)
	{}

	// Cleanup.  Destroying the ARG also deletes all nodes in it, so
	// don't keep any pointers to them around after this deletion.
	~ARG();


	// -- Factory methods for building the ARG ------------------------------
	LeafNode *leaf() throw();
	CoalescentNode *coalescence(double time, Node *left, Node *right) 
	    throw(null_child);

	// these methods return a pair of new nodes, or throws a null_event
	// exception if the event should be ignored.

	typedef std::pair<RecombinationNode*,RecombinationNode*> 
	recomb_node_pair_t;
	recomb_node_pair_t recombination(double time, Node *child,
					 double cross_over_point)
	    throw(null_event, null_child,
		  Interval::interval_out_of_range,Interval::empty_interval);
	typedef std::pair<GeneConversionNode*,GeneConversionNode*> 
	gene_conv_node_pair_t;
	gene_conv_node_pair_t gene_conversion(double time, Node *child,
					      double conversion_start,
					      double conversion_end)
	    throw(null_event, null_child,
		  Interval::interval_out_of_range,Interval::empty_interval);


	const std::vector<RetiredInterval> &retired_intervals() const
	{ return i_retired_intervals; }
	void sort_retired_intervals();

	unsigned int no_nodes() const
	{ return i_leaf_pool.size() + i_node_pool.size(); }

	void to_text(std::ostream &os) const;

	const std::vector<Node*> &inner_nodes() const { return i_node_pool; }
	const std::vector<Node*> &leaves()      const { return i_leaf_pool; }

    private:
	// disable these
	ARG(const ARG&);
	ARG &operator = (const ARG&);

	const Configuration &i_conf;
	bool i_keep_empty;
	size_t i_no_leaves;

	// pools of nodes -- FIXME: can be handled more efficiently...
	std::vector<Node*> i_leaf_pool;
	std::vector<Node*> i_node_pool;

	std::vector<RetiredInterval> i_retired_intervals;
    };


    class LeafNode : public Node
    {
	friend LeafNode *ARG::leaf();
	LeafNode(const Configuration &conf, unsigned int id) 
	    : Node(conf,0.0), i_id(id)
	{}

	virtual double surface_at_point(double point) const
	    throw(std::out_of_range);
	virtual void print_tree_at_point(std::ostream &os, double point,
					 double edge_length,
					 bool print_edge) const
	    throw(std::out_of_range);
	virtual void mutate_marker(unsigned int idx, Mutator &m);

	unsigned int i_id;
    };


    // WARNING: None of the following classes checks whether they are
    // initialized with a null-child, but will crash if that is the
    // case.  They should only be created with the corresponding factory
    // method anyway, and it checks for it, so *DON'T* create these
    // objects in any other way!

    class CoalescentNode : public Node
    {
    public:
	const Node * const left_child()  const { return i_left; }
	const Node * const right_child() const { return i_right; }

	const Intervals &retired_intervals() const 
	{
	    return i_retired_intervals;
	}

    private:
	friend CoalescentNode *ARG::coalescence(double,Node*,Node*);
	CoalescentNode(const Configuration &conf, double time, 
		       Node *left, Node *right, 
		       const Intervals &is, const Intervals &ris)
	    : Node(conf,time,is), i_left(left), i_right(right),
	      i_retired_intervals(ris), i_conf(conf)
	{}

	virtual double surface_at_point(double point) const
	    throw(std::out_of_range);

	virtual bool contains_point(double point) const
	{
	    return Node::contains_point(point) or
		i_retired_intervals.contains_point(point);
	}

	virtual void print_tree_at_point(std::ostream &os, double point,
					 double edge_length,
					 bool print_edge) const
	    throw(std::out_of_range);
	virtual void mutate_marker(unsigned int idx, Mutator &m);

	Node *const i_left;
	Node *const i_right;
	Intervals i_retired_intervals;
	const Configuration &i_conf;

    };
  
    class RecombinationNode : public Node
    {
    public:
	double cross_over_point()  const { return i_cross_over_point; }
	const Node * const child() const { return i_child; }

    private:
	friend ARG::recomb_node_pair_t ARG::recombination(double,Node*,double);
	RecombinationNode(const Configuration &conf,
			  double time, Node *child, const Intervals &is,
			  double cross_over_point, bool is_left)
	    : Node(conf,time,is), i_child(child),
	      i_cross_over_point(cross_over_point), i_is_left(is_left)
	{}

	virtual double surface_at_point(double point) const
	    throw(std::out_of_range);
	virtual void print_tree_at_point(std::ostream &os, double point,
					 double edge_length,
					 bool print_edge) const
	    throw(std::out_of_range);
	virtual void mutate_marker(unsigned int idx, Mutator &m);

	Node *const i_child;
	double i_cross_over_point;
	bool i_is_left;

    };

    class GeneConversionNode : public Node
    {
    public:
	double conversion_start() const { return i_conversion_start; }
	double conversion_end()   const { return i_conversion_end; }
	const Node * const child() const { return i_child; }

    private:
	friend ARG::gene_conv_node_pair_t ARG::gene_conversion(double,Node*,double,double);
	GeneConversionNode(const Configuration &conf,
			   double time, Node *child, const Intervals &is,
			   double conversion_start, double conversion_end,
			   bool is_inside)
	    : Node(conf,time,is), i_child(child),
	      i_conversion_start(conversion_start), i_conversion_end(conversion_end),
	      i_is_inside(is_inside)
	{}

	virtual double surface_at_point(double point) const
	    throw(std::out_of_range);
	virtual void print_tree_at_point(std::ostream &os, double point,
					 double edge_length,
					 bool print_edge) const
	    throw(std::out_of_range);
	virtual void mutate_marker(unsigned int idx, Mutator &m);

	Node *const i_child;
	double i_conversion_start, i_conversion_end;
	bool i_is_inside;
    };

}

#endif
