# Supplementary material for: CoaSim: A flexible environment for simulating genetic data under coalescent models
Source: BMC Bioinformatics. 2005 Oct 14;6:252. doi: 10.1186/1471-2105-6-252 (PMC1274299; doi:10.1186/1471-2105-6-252)
Supplement: Additional File 2 [file 1471-2105-6-252-S2.gz › coasim-core-4.0.0/builder_test.cc]

#ifndef CORE__BUILDER_HH_INCLUDED
# include "builder.hh"
#endif
#ifndef CORE__CONFIGURATION_HH_INCLUDED
# include "configuration.hh"
#endif
#ifndef CORE__NODE_HH_INCLUDED
# include "node.hh"
#endif
#ifndef CORE__SNP_MARKER_HH_INCLUDED
# include "snp_marker.hh"
#endif

#include "testing.hh"

using namespace core;

/*
 * WARNING: THIS PROGRAM IS NOT REALLY TESTING BUILDER -- WE NEED TO
 * DO THAT STATISTICALLY SOMEHOW -- THE PROGRAM SIMPLY TRIES TO RUN
 * THE BUILDER (TO SEE THAT IT DOESN'T CRASH).  MOST OF THE REALY
 * FUNCTIONALITY IS IMPLEMENTED AND TESTED IN THE NODE MODULE ANYWAY.
 */


int main(int argc, const char *argv[])
{
    HANDLE_TEST_OPTIONS;

    try {

	std::vector<Marker*> markers;
	markers.push_back(new SNPMarker(0.0, 0.0,1.0));
	markers.push_back(new SNPMarker(0.2, 0.0,1.0));
	markers.push_back(new SNPMarker(0.3, 0.0,1.0));
	markers.push_back(new SNPMarker(0.4, 0.0,1.0));
	markers.push_back(new SNPMarker(0.67, 0.0,1.0));
   

	unsigned int pop_sizes[] = { 2 };
	Event *dummy_event_itr = 0;
	Configuration conf(pop_sizes, pop_sizes+1,
			   markers.begin(), markers.end(),
			   &dummy_event_itr, &dummy_event_itr,
			   400.0, 0.0, 0.0, 0.0);

	std::vector<Marker*>::iterator i;
	for (i = markers.begin(); i != markers.end(); ++i)
	    delete *i;
	markers.resize(0);


	Builder b(conf);
	ARG *arg = b.build(0);

	CHECK(arg != 0);

	// Check that the retired intervals are sorted.
	std::vector<RetiredInterval>::const_iterator ri_itr, ri_begin, ri_end;
	ri_begin = arg->retired_intervals().begin();
	ri_end   = arg->retired_intervals().end();

	CHECK(ri_begin != ri_end);

	const RetiredInterval *prev = &(*ri_begin);
	for (ri_itr = ri_begin + 1; ri_itr != ri_end; ++ri_itr)
	    {
		CHECK(prev->start() < ri_itr->start());
		prev = &(*ri_itr);
	    }


    } catch (std::exception &ex) {
	std::cout << "EXCEPTION: " << ex.what() << std::endl;
	return 2;
    }

    REPORT_RESULTS;
}
