# Supplementary material for: CoaSim: A flexible environment for simulating genetic data under coalescent models
Source: BMC Bioinformatics. 2005 Oct 14;6:252. doi: 10.1186/1471-2105-6-252 (PMC1274299; doi:10.1186/1471-2105-6-252)
Supplement: Additional File 3 [file 1471-2105-6-252-S3.gz]

Archive with 31 entries (27 files):
- coasim_gui
- coasim_gui/simulationdialog.ui
- coasim_gui/simresultsdialog.ui
- coasim_gui/simulationdialog.ui.h
- coasim_gui/mainwindow.ui.h
- coasim_gui/coasim_gui.pro
- coasim_gui/simulationparametersdialog.ui
- coasim_gui/main.cc
- coasim_gui/images
- coasim_gui/images/bioinformatics-run-icon.png
- coasim_gui/images/CoaSim-splash.png
- coasim_gui/images/bioinformatics-clear-icon.png
- coasim_gui/images/bioinformatics-exit-icon.png
- coasim_gui/images/bioinformatics-delete-icon.png
- coasim_gui/images/coasim-icon.png
- coasim_gui/simulationparametersdialog.ui.h
- coasim_gui/mainwindow.ui
- coasim_gui/simulation_monitor.cc
- coasim_gui/simresultsdialog.ui.h
- coasim_gui/designer_plugins
- coasim_gui/designer_plugins/custom.pro
- coasim_gui/designer_plugins/custom_widgets.cc
- coasim_gui/custom_widgets
- coasim_gui/custom_widgets/float_spin_box.hh
- coasim_gui/custom_widgets/ms_table.cc
- coasim_gui/custom_widgets/float_spin_box.cc
- coasim_gui/custom_widgets/trait_or_snp_table.cc
- coasim_gui/custom_widgets/trait_or_snp_table.hh
- coasim_gui/custom_widgets/position_checker.hh
- coasim_gui/custom_widgets/ms_table.hh
- coasim_gui/simulation_monitor.hh
