# Supplementary material for: CoaSim: A flexible environment for simulating genetic data under coalescent models
Source: BMC Bioinformatics. 2005 Oct 14;6:252. doi: 10.1186/1471-2105-6-252 (PMC1274299; doi:10.1186/1471-2105-6-252)
Supplement: Additional File 3 [file 1471-2105-6-252-S3.gz › coasim_gui/simulationdialog.ui]

<!DOCTYPE UI><UI version="3.3" stdsetdef="1">
<class>SimulationDialog</class>
<widget class="QDialog">
    <property name="name">
        <cstring>SimulationDialog</cstring>
    </property>
    <property name="geometry">
        <rect>
            <x>0</x>
            <y>0</y>
            <width>651</width>
            <height>520</height>
        </rect>
    </property>
    <property name="caption">
        <string>Simulation Monitor</string>
    </property>
    <vbox>
        <property name="name">
            <cstring>unnamed</cstring>
        </property>
        <widget class="QLayoutWidget">
            <property name="name">
                <cstring>layout30</cstring>
            </property>
            <hbox>
                <property name="name">
                    <cstring>unnamed</cstring>
                </property>
                <widget class="QLayoutWidget">
                    <property name="name">
                        <cstring>layout29</cstring>
                    </property>
                    <vbox>
                        <property name="name">
                            <cstring>unnamed</cstring>
                        </property>
                        <widget class="QGroupBox">
                            <property name="name">
                                <cstring>_builder_box</cstring>
                            </property>
                            <property name="title">
                                <string>Recombination Graph Simulation</string>
                            </property>
                            <vbox>
                                <property name="name">
                                    <cstring>unnamed</cstring>
                                </property>
                                <widget class="QLayoutWidget">
                                    <property name="name">
                                        <cstring>layout28</cstring>
                                    </property>
                                    <grid>
                                        <property name="name">
                                            <cstring>unnamed</cstring>
                                        </property>
                                        <widget class="QLineEdit" row="1" column="2">
                                            <property name="name">
                                                <cstring>topNodes</cstring>
                                            </property>
                                            <property name="text">
                                                <string>0</string>
                                            </property>
                                            <property name="alignment">
                                                <set>AlignRight</set>
                                            </property>
                                            <property name="readOnly">
                                                <bool>true</bool>
                                            </property>
                                        </widget>
                                        <spacer row="0" column="1">
                                            <property name="name">
                                                <cstring>spacer18</cstring>
                                            </property>
                                            <property name="orientation">
                                                <enum>Horizontal</enum>
                                            </property>
                                            <property name="sizeType">
                                                <enum>Expanding</enum>
                                            </property>
                                            <property name="sizeHint">
                                                <size>
                                                    <width>26</width>
                                                    <height>20</height>
                                                </size>
                                            </property>
                                        </spacer>
                                        <widget class="QLabel" row="2" column="0">
                                            <property name="name">
                                                <cstring>textLabel4_2_2</cstring>
                                            </property>
                                            <property name="text">
                                                <string>Current time:</string>
                                            </property>
                                        </widget>
                                        <widget class="QLabel" row="1" column="0">
                                            <property name="name">
                                                <cstring>textLabel4_2</cstring>
                                            </property>
                                            <property name="text">
                                                <string>Remaining unprocessed nodes:</string>
                                            </property>
                                        </widget>
                                        <widget class="QLineEdit" row="0" column="2">
                                            <property name="name">
                                                <cstring>totalNodes</cstring>
                                            </property>
                                            <property name="text">
                                                <string>0</string>
                                            </property>
                                            <property name="alignment">
                                                <set>AlignRight</set>
                                            </property>
                                            <property name="readOnly">
                                                <bool>true</bool>
                                            </property>
                                        </widget>
                                        <widget class="QLineEdit" row="2" column="2">
                                            <property name="name">
                                                <cstring>currentTime</cstring>
                                            </property>
                                            <property name="text">
                                                <string>0.0</string>
                                            </property>
                                            <property name="alignment">
                                                <set>AlignRight</set>
                                            </property>
                                            <property name="readOnly">
                                                <bool>true</bool>
                                            </property>
                                        </widget>
                                        <widget class="QLabel" row="0" column="0">
                                            <property name="name">
                                                <cstring>textLabel4</cstring>
                                            </property>
                                            <property name="text">
                                                <string>Total number of nodes generated:</string>
                                            </property>
                                        </widget>
                                    </grid>
                                </widget>
                                <widget class="QGroupBox">
                                    <property name="name">
                                        <cstring>groupBox13</cstring>
                                    </property>
                                    <property name="title">
                                        <string>Events</string>
                                    </property>
                                    <grid>
                                        <property name="name">
                                            <cstring>unnamed</cstring>
                                        </property>
                                        <widget class="QProgressBar" row="3" column="1">
                                            <property name="name">
                                                <cstring>geneConvEventsProgress</cstring>
                                            </property>
                                            <property name="frameShadow">
                                                <enum>Plain</enum>
                                            </property>
                                            <property name="percentageVisible">
                                                <bool>false</bool>
                                            </property>
                                        </widget>
                                        <widget class="QProgressBar" row="1" column="1">
                                            <property name="name">
                                                <cstring>coaEventsProgress</cstring>
                                            </property>
                                            <property name="percentageVisible">
                                                <bool>false</bool>
                                            </property>
                                        </widget>
                                        <widget class="QProgressBar" row="2" column="1">
                                            <property name="name">
                                                <cstring>recombEventsProgress</cstring>
                                            </property>
                                            <property name="percentageVisible">
                                                <bool>false</bool>
                                            </property>
                                        </widget>
                                        <widget class="QLineEdit" row="0" column="2">
                                            <property name="name">
                                                <cstring>noLeafEvents</cstring>
                                            </property>
                                            <property name="sizePolicy">
                                                <sizepolicy>
                                                    <hsizetype>0</hsizetype>
                                                    <vsizetype>0</vsizetype>
                                                    <horstretch>0</horstretch>
                                                    <verstretch>0</verstretch>
                                                </sizepolicy>
                                            </property>
                                            <property name="alignment">
                                                <set>AlignRight</set>
                                            </property>
                                            <property name="readOnly">
                                                <bool>true</bool>
                                            </property>
                                        </widget>
                                        <widget class="QLineEdit" row="2" column="2">
                                            <property name="name">
                                                <cstring>noRecombEvents</cstring>
                                            </property>
                                            <property name="sizePolicy">
                                                <sizepolicy>
                                                    <hsizetype>0</hsizetype>
                                                    <vsizetype>0</vsizetype>
                                                    <horstretch>0</horstretch>
                                                    <verstretch>0</verstretch>
                                                </sizepolicy>
                                            </property>
                                            <property name="alignment">
                                                <set>AlignRight</set>
                                            </property>
                                            <property name="readOnly">
                                                <bool>true</bool>
                                            </property>
                                        </widget>
                                        <widget class="QLabel" row="2" column="0">
                                            <property name="name">
                                                <cstring>textLabel5_3</cstring>
                                            </property>
                                            <property name="text">
                                                <string>Recombinations:</string>
                                            </property>
                                        </widget>
                                        <widget class="QProgressBar" row="0" column="1">
                                            <property name="name">
                                                <cstring>leafNodesProgress</cstring>
                                            </property>
                                            <property name="percentageVisible">
                                                <bool>false</bool>
                                            </property>
                                        </widget>
                                        <widget class="QLabel" row="1" column="0">
                                            <property name="name">
                                                <cstring>textLabel5_2</cstring>
                                            </property>
                                            <property name="text">
                                                <string>Coalescence events:</string>
                                            </property>
                                        </widget>
                                        <widget class="QLineEdit" row="3" column="2">
                                            <property name="name">
                                                <cstring>noGeneConvEvents</cstring>
                                            </property>
                                            <property name="sizePolicy">
                                                <sizepolicy>
                                                    <hsizetype>0</hsizetype>
                                                    <vsizetype>0</vsizetype>
                                                    <horstretch>0</horstretch>
                                                    <verstretch>0</verstretch>
                                                </sizepolicy>
                                            </property>
                                            <property name="alignment">
                                                <set>AlignRight</set>
                                            </property>
                                            <property name="readOnly">
                                                <bool>true</bool>
                                            </property>
                                        </widget>
                                        <widget class="QLineEdit" row="1" column="2">
                                            <property name="name">
                                                <cstring>noCoaEvents</cstring>
                                            </property>
                                            <property name="sizePolicy">
                                                <sizepolicy>
                                                    <hsizetype>0</hsizetype>
                                                    <vsizetype>0</vsizetype>
                                                    <horstretch>0</horstretch>
                                                    <verstretch>0</verstretch>
                                                </sizepolicy>
                                            </property>
                                            <property name="alignment">
                                                <set>AlignRight</set>
                                            </property>
                                            <property name="readOnly">
                                                <bool>true</bool>
                                            </property>
                                        </widget>
                                        <widget class="QLabel" row="0" column="0">
                                            <property name="name">
                                                <cstring>textLabel5</cstring>
                                            </property>
                                            <property name="text">
                                                <string>Number of leaves:</string>
                                            </property>
                                        </widget>
                                        <widget class="QLabel" row="3" column="0">
                                            <property name="name">
                                                <cstring>textLabel5_4</cstring>
                                            </property>
                                            <property name="text">
                                                <string>Geneconversions:</string>
                                            </property>
                                        </widget>
                                    </grid>
                                </widget>
                            </vbox>
                        </widget>
                        <widget class="QGroupBox">
                            <property name="name">
                                <cstring>_mutator_box</cstring>
                            </property>
                            <property name="title">
                                <string>Mutation Simulation</string>
                            </property>
                            <grid>
                                <property name="name">
                                    <cstring>unnamed</cstring>
                                </property>
                                <widget class="QLabel" row="2" column="0">
                                    <property name="name">
                                        <cstring>textLabel8</cstring>
                                    </property>
                                    <property name="text">
                                        <string>Position:</string>
                                    </property>
                                </widget>
                                <widget class="QLineEdit" row="1" column="2">
                                    <property name="name">
                                        <cstring>markerType</cstring>
                                    </property>
                                    <property name="readOnly">
                                        <bool>true</bool>
                                    </property>
                                </widget>
                                <widget class="QLineEdit" row="2" column="2">
                                    <property name="name">
                                        <cstring>markerPosition</cstring>
                                    </property>
                                    <property name="readOnly">
                                        <bool>true</bool>
                                    </property>
                                </widget>
                                <widget class="QLabel" row="0" column="0" rowspan="1" colspan="2">
                                    <property name="name">
                                        <cstring>textLabel6</cstring>
                                    </property>
                                    <property name="text">
                                        <string>Marker number:</string>
                                    </property>
                                </widget>
                                <widget class="QLineEdit" row="0" column="2">
                                    <property name="name">
                                        <cstring>markerNo</cstring>
                                    </property>
                                    <property name="readOnly">
                                        <bool>true</bool>
                                    </property>
                                </widget>
                                <widget class="QLabel" row="1" column="0">
                                    <property name="name">
                                        <cstring>textLabel7</cstring>
                                    </property>
                                    <property name="text">
                                        <string>Type:</string>
                                    </property>
                                </widget>
                                <spacer row="1" column="1">
                                    <property name="name">
                                        <cstring>spacer21_2</cstring>
                                    </property>
                                    <property name="orientation">
                                        <enum>Horizontal</enum>
                                    </property>
                                    <property name="sizeType">
                                        <enum>Expanding</enum>
                                    </property>
                                    <property name="sizeHint">
                                        <size>
                                            <width>33</width>
                                            <height>20</height>
                                        </size>
                                    </property>
                                </spacer>
                                <spacer row="2" column="1">
                                    <property name="name">
                                        <cstring>spacer21_3</cstring>
                                    </property>
                                    <property name="orientation">
                                        <enum>Horizontal</enum>
                                    </property>
                                    <property name="sizeType">
                                        <enum>Expanding</enum>
                                    </property>
                                    <property name="sizeHint">
                                        <size>
                                            <width>33</width>
                                            <height>20</height>
                                        </size>
                                    </property>
                                </spacer>
                            </grid>
                        </widget>
                    </vbox>
                </widget>
                <widget class="QGroupBox">
                    <property name="name">
                        <cstring>groupBox21</cstring>
                    </property>
                    <property name="title">
                        <string>Simulation Log</string>
                    </property>
                    <hbox>
                        <property name="name">
                            <cstring>unnamed</cstring>
                        </property>
                        <widget class="QTextEdit">
                            <property name="name">
                                <cstring>simLog</cstring>
                            </property>
                            <property name="minimumSize">
                                <size>
                                    <width>200</width>
                                    <height>0</height>
                                </size>
                            </property>
                            <property name="maximumSize">
                                <size>
                                    <width>300</width>
                                    <height>32767</height>
                                </size>
                            </property>
                            <property name="readOnly">
                                <bool>true</bool>
                            </property>
                        </widget>
                    </hbox>
                </widget>
            </hbox>
        </widget>
        <widget class="Line">
            <property name="name">
                <cstring>line3</cstring>
            </property>
            <property name="frameShape">
                <enum>HLine</enum>
            </property>
            <property name="frameShadow">
                <enum>Sunken</enum>
            </property>
            <property name="orientation">
                <enum>Horizontal</enum>
            </property>
        </widget>
        <widget class="QLayoutWidget">
            <property name="name">
                <cstring>layout70</cstring>
            </property>
            <hbox>
                <property name="name">
                    <cstring>unnamed</cstring>
                </property>
                <spacer>
                    <property name="name">
                        <cstring>spacer19</cstring>
                    </property>
                    <property name="orientation">
                        <enum>Horizontal</enum>
                    </property>
                    <property name="sizeType">
                        <enum>Expanding</enum>
                    </property>
                    <property name="sizeHint">
                        <size>
                            <width>40</width>
                            <height>20</height>
                        </size>
                    </property>
                </spacer>
                <widget class="QPushButton">
                    <property name="name">
                        <cstring>abortButton</cstring>
                    </property>
                    <property name="text">
                        <string>Abort</string>
                    </property>
                    <property name="toolTip" stdset="0">
                        <string>Abort simulation</string>
                    </property>
                </widget>
                <widget class="QPushButton">
                    <property name="name">
                        <cstring>closeButton</cstring>
                    </property>
                    <property name="enabled">
                        <bool>false</bool>
                    </property>
                    <property name="text">
                        <string>Close</string>
                    </property>
                    <property name="toolTip" stdset="0">
                        <string>Close simulation monitor</string>
                    </property>
                </widget>
            </hbox>
        </widget>
    </vbox>
</widget>
<connections>
    <connection>
        <sender>closeButton</sender>
        <signal>clicked()</signal>
        <receiver>SimulationDialog</receiver>
        <slot>close()</slot>
    </connection>
    <connection>
        <sender>abortButton</sender>
        <signal>clicked()</signal>
        <receiver>SimulationDialog</receiver>
        <slot>abortSimulation()</slot>
    </connection>
</connections>
<includes>
    <include location="local" impldecl="in implementation">simulationdialog.ui.h</include>
</includes>
<forwards>
    <forward>class Monitor;</forward>
</forwards>
<variables>
    <variable access="private">Monitor *simMonitor;</variable>
    <variable access="private">bool aborting;</variable>
</variables>
<slots>
    <slot>abortSimulation()</slot>
</slots>
<functions>
    <function access="private" specifier="non virtual">init()</function>
    <function access="protected">closeEvent( QCloseEvent * event )</function>
    <function access="private" specifier="non virtual">destroy()</function>
</functions>
<layoutdefaults spacing="6" margin="11"/>
</UI>
