# Supplementary material for: CoaSim: A flexible environment for simulating genetic data under coalescent models
Source: BMC Bioinformatics. 2005 Oct 14;6:252. doi: 10.1186/1471-2105-6-252 (PMC1274299; doi:10.1186/1471-2105-6-252)
Supplement: Additional File 3 [file 1471-2105-6-252-S3.gz › coasim_gui/simresultsdialog.ui]

<!DOCTYPE UI><UI version="3.3" stdsetdef="1">
<class>SimResultsDialog</class>
<widget class="QDialog">
    <property name="name">
        <cstring>SimResultsDialog</cstring>
    </property>
    <property name="geometry">
        <rect>
            <x>0</x>
            <y>0</y>
            <width>684</width>
            <height>328</height>
        </rect>
    </property>
    <property name="caption">
        <string>Simulation Results</string>
    </property>
    <vbox>
        <property name="name">
            <cstring>unnamed</cstring>
        </property>
        <widget class="QGroupBox">
            <property name="name">
                <cstring>groupBox1</cstring>
            </property>
            <property name="title">
                <string>Haplotypes:</string>
            </property>
            <vbox>
                <property name="name">
                    <cstring>unnamed</cstring>
                </property>
                <widget class="QTable">
                    <property name="name">
                        <cstring>haplotypeTable</cstring>
                    </property>
                    <property name="numRows">
                        <number>3</number>
                    </property>
                    <property name="numCols">
                        <number>3</number>
                    </property>
                    <property name="readOnly">
                        <bool>true</bool>
                    </property>
                </widget>
            </vbox>
        </widget>
        <widget class="QLayoutWidget">
            <property name="name">
                <cstring>layout3</cstring>
            </property>
            <hbox>
                <property name="name">
                    <cstring>unnamed</cstring>
                </property>
                <spacer>
                    <property name="name">
                        <cstring>spacer1</cstring>
                    </property>
                    <property name="orientation">
                        <enum>Horizontal</enum>
                    </property>
                    <property name="sizeType">
                        <enum>Expanding</enum>
                    </property>
                    <property name="sizeHint">
                        <size>
                            <width>21</width>
                            <height>20</height>
                        </size>
                    </property>
                </spacer>
                <widget class="QLayoutWidget">
                    <property name="name">
                        <cstring>layout2</cstring>
                    </property>
                    <vbox>
                        <property name="name">
                            <cstring>unnamed</cstring>
                        </property>
                        <widget class="QPushButton">
                            <property name="name">
                                <cstring>saveTextButton</cstring>
                            </property>
                            <property name="text">
                                <string>Save Text</string>
                            </property>
                            <property name="default">
                                <bool>true</bool>
                            </property>
                            <property name="toolTip" stdset="0">
                                <string>Run the simulation</string>
                            </property>
                        </widget>
                        <widget class="QPushButton">
                            <property name="name">
                                <cstring>pushButton3</cstring>
                            </property>
                            <property name="text">
                                <string>Close</string>
                            </property>
                        </widget>
                    </vbox>
                </widget>
            </hbox>
        </widget>
    </vbox>
</widget>
<connections>
    <connection>
        <sender>pushButton3</sender>
        <signal>clicked()</signal>
        <receiver>SimResultsDialog</receiver>
        <slot>accept()</slot>
    </connection>
    <connection>
        <sender>saveTextButton</sender>
        <signal>clicked()</signal>
        <receiver>SimResultsDialog</receiver>
        <slot>saveText()</slot>
    </connection>
</connections>
<includes>
    <include location="local" impldecl="in implementation">simresultsdialog.ui.h</include>
</includes>
<forwards>
    <forward>namespace core { class ARG; }</forward>
</forwards>
<variables>
    <variable access="public">core::ARG *i_arg;</variable>
</variables>
<slots>
    <slot access="private" specifier="non virtual">saveText()</slot>
</slots>
<layoutdefaults spacing="6" margin="11"/>
</UI>
