# Supplementary material for: CoaSim: A flexible environment for simulating genetic data under coalescent models
Source: BMC Bioinformatics. 2005 Oct 14;6:252. doi: 10.1186/1471-2105-6-252 (PMC1274299; doi:10.1186/1471-2105-6-252)
Supplement: Additional File 3 [file 1471-2105-6-252-S3.gz › coasim_gui/mainwindow.ui.h]

/****************************************************************************
 ** ui.h extension file, included from the uic-generated form implementation.
 **
 ** If you want to add, delete, or rename functions or slots, use
 ** Qt Designer to update this file, preserving your code.
 **
 ** You should not define a constructor or destructor in this file.
 ** Instead, write your code in functions called init() and destroy().
 ** These will automatically be called by the form's constructor and
 ** destructor.
 *****************************************************************************/

#include "simulationdialog.h"
#include "simulationparametersdialog.h"

#include <qmessagebox.h>
#include <vector>


#include <qiconset.h>

void MainWindow::init()
{
    noLeaves = 500;
    rho = 500.0;
    G = 0;
    Q = 0;
    beta = 0;

    // set sizes for traits and SNPs to match the larger MS spinboxes
    traitPosition->setMinimumSize(MStheta->sizeHint());
    SNPPosition->setMinimumSize(MStheta->sizeHint());

    // and the same for buttons -- setting them to the larger SNP button
    addTraitButton->setMinimumSize(addSNPButton->sizeHint());
    addMSButton->setMinimumSize(addSNPButton->sizeHint());

    // doing this manually since there is a bug in uic
    // <URL:http://lists.trolltech.com/qt-interest/2003-02/thread00173-0.html>
    traitMarkerTable->horizontalHeader()->setLabel(0, tr("Position"));
    traitMarkerTable->horizontalHeader()->setLabel(1, tr("Low Freq."));
    traitMarkerTable->horizontalHeader()->setLabel(2, tr("High Freq."));

    SNPMarkerTable->horizontalHeader()->setLabel(0, tr("Position"));
    SNPMarkerTable->horizontalHeader()->setLabel(1, tr("Low Freq."));
    SNPMarkerTable->horizontalHeader()->setLabel(2, tr("High Freq."));

    MSMarkerTable->horizontalHeader()->setLabel(0, tr("Position"));
    MSMarkerTable->horizontalHeader()->setLabel(1, tr("Alphabet Size"));
    MSMarkerTable->horizontalHeader()->setLabel(2, tr("Mutation Rate"));

    struct PositionCheckerHook : PositionChecker {
	MainWindow *main_window;
	PositionCheckerHook(MainWindow *mw) : main_window(mw) {}
	bool check(int pos) { return main_window->checkMarkerPosition(pos); }
    };

    traitMarkerTable->setPositionChecker(new PositionCheckerHook(this));
    SNPMarkerTable->setPositionChecker(new PositionCheckerHook(this));
    MSMarkerTable->setPositionChecker(new PositionCheckerHook(this));
}

void MainWindow::fileExit()
{
    close();
}

void MainWindow::helpAbout()
{
    QMessageBox::about(this,
		       tr("About CoaSim"),
		       tr("<h2>CoaSim 3.0</h2>"

			  "<p>Copyright &copy; 2004 Bioinformatics ApS "
			  "<tt>http://www.bioinformatics.dk</tt>."

			  "<p>CoaSim is an ancestral recombination graph "
			  "simulator that simulates evolution under "
			  "various population and mutation models."
     
			  "<p>If you have any questions or comments, "
			  "please direct them to <tt>mailund@birc.dk</tt>."
			  ));
}

int MainWindow::updateNextPosition( int pos )
{
    int curNextPos =  nextPosSlider->value();
    if (pos != curNextPos) return curNextPos;
    
    int step = nextPositionStepSize->value();
    int nextPos = curNextPos + step;
    
    nextPosSlider->setValue(nextPos);
    return nextPos;
}

static bool checkTable(int pos, QTable *table, QString markerType)
{
    // FIXME: we use linear search in the marker tables here -- if
    // this is too slow, use binary search (we keep the markers
    // sorted), but I doubt that this will be a problem.
    
    int noRows = table->numRows();
    for (int i = 0; i < noRows; ++i) { 
	int rowPos = table->text(i,0).mid(2).toInt();
	if (rowPos == pos)  {
	    QMessageBox::warning(0, QObject::tr("Position Error"),
				 QString(QObject::tr("The chosen position is already occupied by a %1 marker.")).arg(markerType),
				 "OK");
	    return false;
	} 
	if (rowPos > pos) return true; // safe since the table is sorted
    }
    return true;
}

bool MainWindow::checkMarkerPosition( int pos )
{
    if (!checkTable(pos, traitMarkerTable, tr("trait"))) return false;
    if (!checkTable(pos, SNPMarkerTable, tr("SNP"))) return false;
    if (!checkTable(pos, MSMarkerTable, tr("micro-satellite"))) return false; 
    return true;
}


void MainWindow::addTraitMarker()
{
    int pos = traitPosition->value();
    if (!checkMarkerPosition(pos)) return;
    
    traitMarkerTable->insertRows(0);
    traitMarkerTable->setText(0,0,QString("").sprintf("0.%03d", pos));
    traitMarkerTable->setText(0,1,traitLowFreq->text());
    traitMarkerTable->setText(0,2,traitHighFreq->text());
    
    traitMarkerTable->sortColumn(0,true,true);
    
    traitPosition->setValue(updateNextPosition(pos));
}


void MainWindow::addSNPMarker()
{
    int pos = SNPPosition->value();
    if (!checkMarkerPosition(pos)) return;
    
    SNPMarkerTable->insertRows(0);
    SNPMarkerTable->setText(0,0,QString("").sprintf("0.%03d", pos));
    SNPMarkerTable->setText(0,1,SNPLowFreq->text());
    SNPMarkerTable->setText(0,2,SNPHighFreq->text());
    
    SNPMarkerTable->sortColumn(0,true,true);
    
    SNPPosition->setValue(updateNextPosition(pos));
}


void MainWindow::addMSMarker()
{
    int pos = MSPosition->value();
    if (!checkMarkerPosition(pos)) return;
    
    MSMarkerTable->insertRows(0);
    MSMarkerTable->setText(0,0,QString("").sprintf("0.%03d", pos));
    MSMarkerTable->setText(0,1,MSAlphabetSize->text());
    MSMarkerTable->setText(0,2,MStheta->text());
    
    MSMarkerTable->sortColumn(0,true,true);
    
    MSPosition->setValue(updateNextPosition(pos));
}


void MainWindow::nextPosChanged( int pos )
{
    nextPos->setText(QString("").sprintf("0.%03d",pos));
}


void MainWindow::runSimulation()
{
    if (traitMarkerTable->numRows() == 0
	and SNPMarkerTable->numRows() == 0
	and MSMarkerTable->numRows() == 0)
	{
	    QMessageBox::warning(this, tr("No Markers!"),
				 tr("At least one marker must be "
				    "specified to run a simulation."));
	    return;
	}

    SimulationDialog *simulation = 
	new SimulationDialog(this, "Simulate", false, WDestructiveClose);
    simulation->show();
}


void MainWindow::editSimulationParameters()
{
    SimulationParametersDialog dialog(this);

    dialog.noChromosomes->setValue(noLeaves);
    dialog.rho->setValue((int)rho*100);
    dialog.Q->setValue((int)Q*100);
    dialog.G->setValue((int)G*100);
    dialog.beta->setValue((int)beta*100);

    if (dialog.exec()) 
	{
	    noLeaves = dialog.noChromosomes->text().toInt();
	    rho = dialog.rho->text().toDouble();
	    Q = dialog.Q->text().toDouble();
	    G = dialog.G->text().toDouble();
	    beta = dialog.beta->text().toDouble();
	}
}

void MainWindow::deleteSelectedMarkers()
{
    if (traitMarkerTable->isVisible()) deleteMarkers(traitMarkerTable);
    if (SNPMarkerTable->isVisible())   deleteMarkers(SNPMarkerTable);
    if (MSMarkerTable->isVisible())    deleteMarkers(MSMarkerTable);
}

void MainWindow::deleteMarkers(QTable *table)
{
    QTableSelection sel = table->selection(0);
    if (sel.isEmpty()) return;

    std::vector<int> toDelete;

    int n = table->numSelections();
    while (n-- > 0)
	{
	    QTableSelection sel = table->selection(n);
	    for (int row = sel.bottomRow(); row >= sel.topRow(); --row)
		toDelete.push_back(row);
	}

    // deleting a row renumbers the lower rows, so we have to delete
    // them from the highest and down.
    std::sort(toDelete.begin(), toDelete.end());
    std::vector<int>::reverse_iterator i;
    for (i = toDelete.rbegin(); i != toDelete.rend(); ++i)
	table->removeRow(*i);
}


void MainWindow::clearAllMarkers()
{
    traitMarkerTable->setNumRows(0);
    SNPMarkerTable->setNumRows(0);
    MSMarkerTable->setNumRows(0);
}
