# Supplementary material for: CoaSim: A flexible environment for simulating genetic data under coalescent models
Source: BMC Bioinformatics. 2005 Oct 14;6:252. doi: 10.1186/1471-2105-6-252 (PMC1274299; doi:10.1186/1471-2105-6-252)
Supplement: Additional File 3 [file 1471-2105-6-252-S3.gz › coasim_gui/simulationparametersdialog.ui]

<!DOCTYPE UI><UI version="3.3" stdsetdef="1">
<class>SimulationParametersDialog</class>
<widget class="QDialog">
    <property name="name">
        <cstring>SimulationParametersDialog</cstring>
    </property>
    <property name="geometry">
        <rect>
            <x>0</x>
            <y>0</y>
            <width>601</width>
            <height>275</height>
        </rect>
    </property>
    <property name="sizePolicy">
        <sizepolicy>
            <hsizetype>5</hsizetype>
            <vsizetype>5</vsizetype>
            <horstretch>0</horstretch>
            <verstretch>0</verstretch>
        </sizepolicy>
    </property>
    <property name="caption">
        <string>ARG Simulation Parameters</string>
    </property>
    <grid>
        <property name="name">
            <cstring>unnamed</cstring>
        </property>
        <property name="resizeMode">
            <enum>Fixed</enum>
        </property>
        <widget class="QLayoutWidget" row="0" column="1" rowspan="2" colspan="1">
            <property name="name">
                <cstring>layout2</cstring>
            </property>
            <vbox>
                <property name="name">
                    <cstring>unnamed</cstring>
                </property>
                <widget class="QPushButton">
                    <property name="name">
                        <cstring>pushButton16</cstring>
                    </property>
                    <property name="text">
                        <string>OK</string>
                    </property>
                    <property name="default">
                        <bool>true</bool>
                    </property>
                </widget>
                <widget class="QPushButton">
                    <property name="name">
                        <cstring>pushButton17</cstring>
                    </property>
                    <property name="text">
                        <string>Cancel</string>
                    </property>
                </widget>
                <spacer>
                    <property name="name">
                        <cstring>spacer19</cstring>
                    </property>
                    <property name="orientation">
                        <enum>Vertical</enum>
                    </property>
                    <property name="sizeType">
                        <enum>Expanding</enum>
                    </property>
                    <property name="sizeHint">
                        <size>
                            <width>20</width>
                            <height>16</height>
                        </size>
                    </property>
                </spacer>
                <widget class="QPushButton">
                    <property name="name">
                        <cstring>moreButton</cstring>
                    </property>
                    <property name="text">
                        <string>&amp;More</string>
                    </property>
                    <property name="accel">
                        <string>Alt+M</string>
                    </property>
                    <property name="toggleButton">
                        <bool>true</bool>
                    </property>
                </widget>
            </vbox>
        </widget>
        <widget class="QFrame" row="0" column="0">
            <property name="name">
                <cstring>frame10</cstring>
            </property>
            <property name="frameShape">
                <enum>StyledPanel</enum>
            </property>
            <property name="frameShadow">
                <enum>Raised</enum>
            </property>
            <grid>
                <property name="name">
                    <cstring>unnamed</cstring>
                </property>
                <widget class="QLabel" row="0" column="0">
                    <property name="name">
                        <cstring>textLabel1_2</cstring>
                    </property>
                    <property name="sizePolicy">
                        <sizepolicy>
                            <hsizetype>7</hsizetype>
                            <vsizetype>5</vsizetype>
                            <horstretch>0</horstretch>
                            <verstretch>0</verstretch>
                        </sizepolicy>
                    </property>
                    <property name="minimumSize">
                        <size>
                            <width>300</width>
                            <height>0</height>
                        </size>
                    </property>
                    <property name="text">
                        <string>Number of chromosomes:</string>
                    </property>
                </widget>
                <widget class="QSpinBox" row="0" column="1">
                    <property name="name">
                        <cstring>noChromosomes</cstring>
                    </property>
                    <property name="maxValue">
                        <number>10000</number>
                    </property>
                    <property name="minValue">
                        <number>2</number>
                    </property>
                    <property name="lineStep">
                        <number>10</number>
                    </property>
                    <property name="value">
                        <number>500</number>
                    </property>
                </widget>
                <widget class="FloatSpinBox" row="1" column="1">
                    <property name="name">
                        <cstring>rho</cstring>
                    </property>
                    <property name="maxValue">
                        <number>100000</number>
                    </property>
                    <property name="lineStep">
                        <number>100</number>
                    </property>
                    <property name="value">
                        <number>20000</number>
                    </property>
                </widget>
                <widget class="QLabel" row="1" column="0">
                    <property name="name">
                        <cstring>textLabel2_3</cstring>
                    </property>
                    <property name="sizePolicy">
                        <sizepolicy>
                            <hsizetype>7</hsizetype>
                            <vsizetype>5</vsizetype>
                            <horstretch>0</horstretch>
                            <verstretch>0</verstretch>
                        </sizepolicy>
                    </property>
                    <property name="text">
                        <string>Recombination rate (&lt;i&gt;rho&lt;/i&gt;):</string>
                    </property>
                </widget>
            </grid>
        </widget>
        <spacer row="1" column="0">
            <property name="name">
                <cstring>spacer23</cstring>
            </property>
            <property name="orientation">
                <enum>Vertical</enum>
            </property>
            <property name="sizeType">
                <enum>Expanding</enum>
            </property>
            <property name="sizeHint">
                <size>
                    <width>20</width>
                    <height>10</height>
                </size>
            </property>
        </spacer>
        <widget class="QFrame" row="2" column="0">
            <property name="name">
                <cstring>extraSimParameters</cstring>
            </property>
            <property name="maximumSize">
                <size>
                    <width>500</width>
                    <height>120</height>
                </size>
            </property>
            <property name="frameShape">
                <enum>StyledPanel</enum>
            </property>
            <property name="frameShadow">
                <enum>Raised</enum>
            </property>
            <grid>
                <property name="name">
                    <cstring>unnamed</cstring>
                </property>
                <widget class="QLabel" row="0" column="0">
                    <property name="name">
                        <cstring>gLabel</cstring>
                    </property>
                    <property name="sizePolicy">
                        <sizepolicy>
                            <hsizetype>7</hsizetype>
                            <vsizetype>5</vsizetype>
                            <horstretch>0</horstretch>
                            <verstretch>0</verstretch>
                        </sizepolicy>
                    </property>
                    <property name="text">
                        <string>Gene conversion rate (&lt;i&gt;G&lt;/i&gt;):</string>
                    </property>
                </widget>
                <widget class="QLabel" row="1" column="0" rowspan="2" colspan="1">
                    <property name="name">
                        <cstring>qLabel</cstring>
                    </property>
                    <property name="sizePolicy">
                        <sizepolicy>
                            <hsizetype>7</hsizetype>
                            <vsizetype>5</vsizetype>
                            <horstretch>0</horstretch>
                            <verstretch>0</verstretch>
                        </sizepolicy>
                    </property>
                    <property name="minimumSize">
                        <size>
                            <width>300</width>
                            <height>0</height>
                        </size>
                    </property>
                    <property name="text">
                        <string>Gene conversion mean tract length (&lt;i&gt;Q&lt;/i&gt;):</string>
                    </property>
                </widget>
                <widget class="QLabel" row="3" column="0">
                    <property name="name">
                        <cstring>betaLabel</cstring>
                    </property>
                    <property name="sizePolicy">
                        <sizepolicy>
                            <hsizetype>7</hsizetype>
                            <vsizetype>5</vsizetype>
                            <horstretch>0</horstretch>
                            <verstretch>0</verstretch>
                        </sizepolicy>
                    </property>
                    <property name="text">
                        <string>Population growth (&lt;i&gt;beta&lt;/i&gt;):</string>
                    </property>
                </widget>
                <widget class="FloatSpinBox" row="0" column="1">
                    <property name="name">
                        <cstring>G</cstring>
                    </property>
                    <property name="maxValue">
                        <number>100000</number>
                    </property>
                    <property name="lineStep">
                        <number>100</number>
                    </property>
                </widget>
                <widget class="FloatSpinBox" row="1" column="1">
                    <property name="name">
                        <cstring>Q</cstring>
                    </property>
                    <property name="maxValue">
                        <number>100000</number>
                    </property>
                    <property name="lineStep">
                        <number>100</number>
                    </property>
                </widget>
                <widget class="FloatSpinBox" row="2" column="1" rowspan="2" colspan="1">
                    <property name="name">
                        <cstring>beta</cstring>
                    </property>
                    <property name="maxValue">
                        <number>100000</number>
                    </property>
                    <property name="lineStep">
                        <number>100</number>
                    </property>
                </widget>
            </grid>
        </widget>
    </grid>
</widget>
<connections>
    <connection>
        <sender>pushButton17</sender>
        <signal>clicked()</signal>
        <receiver>SimulationParametersDialog</receiver>
        <slot>reject()</slot>
    </connection>
    <connection>
        <sender>pushButton16</sender>
        <signal>clicked()</signal>
        <receiver>SimulationParametersDialog</receiver>
        <slot>accept()</slot>
    </connection>
    <connection>
        <sender>moreButton</sender>
        <signal>toggled(bool)</signal>
        <receiver>gLabel</receiver>
        <slot>setShown(bool)</slot>
    </connection>
    <connection>
        <sender>moreButton</sender>
        <signal>toggled(bool)</signal>
        <receiver>G</receiver>
        <slot>setShown(bool)</slot>
    </connection>
    <connection>
        <sender>moreButton</sender>
        <signal>toggled(bool)</signal>
        <receiver>extraSimParameters</receiver>
        <slot>setShown(bool)</slot>
    </connection>
</connections>
<includes>
    <include location="local" impldecl="in implementation">simulationparametersdialog.ui.h</include>
</includes>
<functions>
    <function access="private" specifier="non virtual">init()</function>
</functions>
<pixmapinproject/>
<layoutdefaults spacing="6" margin="11"/>
<includehints>
    <includehint>baps_float_spin_box.hh</includehint>
    <includehint>baps_float_spin_box.hh</includehint>
    <includehint>baps_float_spin_box.hh</includehint>
    <includehint>baps_float_spin_box.hh</includehint>
</includehints>
</UI>
