# Supplementary material for: CoaSim: A flexible environment for simulating genetic data under coalescent models
Source: BMC Bioinformatics. 2005 Oct 14;6:252. doi: 10.1186/1471-2105-6-252 (PMC1274299; doi:10.1186/1471-2105-6-252)
Supplement: Additional File 3 [file 1471-2105-6-252-S3.gz › coasim_gui/designer_plugins/custom.pro]

PROJECTNAME = CoaSimCustomWidgets

CONFIG   += qt warn_on release exceptions plugin

TEMPLATE = lib
LANGUAGE = C++
DESTDIR = $(HOME)/.qt/plugins/designer

TARGET   = coasim_custom_widgets
target.path=$$plugins.path
isEmpty(target.path):target.path=$$QT_PREFIX/plugins

INSTALLS += target

#INCLUDEPATH += ../.ui/
INCLUDEPATH += ../custom_widgets

HEADERS  += ../custom_widgets/float_spin_box.hh
HEADERS  += ../custom_widgets/position_checker.hh
HEADERS  += ../custom_widgets/trait_or_snp_table.hh
HEADERS  += ../custom_widgets/ms_table.hh

SOURCES  += ../custom_widgets/float_spin_box.cc 
SOURCES  += ../custom_widgets/trait_or_snp_table.cc 
SOURCES  += ../custom_widgets/ms_table.cc 
SOURCES  += custom_widgets.cc

unix {
  UI_DIR = .ui
  MOC_DIR = .moc
  OBJECTS_DIR = .obj
}
