# Supplementary material for: CoaSim: A flexible environment for simulating genetic data under coalescent models
Source: BMC Bioinformatics. 2005 Oct 14;6:252. doi: 10.1186/1471-2105-6-252 (PMC1274299; doi:10.1186/1471-2105-6-252)
Supplement: Additional File 3 [file 1471-2105-6-252-S3.gz › coasim_gui/custom_widgets/float_spin_box.hh]

#ifndef FLOAT_SPIN_BOX_HH_INCLUDED
#define FLOAT_SPIN_BOX_HH_INCLUDED

#ifndef QSPINBOX_H_INCLUDED
# include <qspinbox.h>
# define QSPINBOX_H_INCLUDED
#endif
#ifndef QVALIDATOR_H_INCLUDED
# include <qvalidator.h>
# define QVALIDATOR_H_INCLUDED
#endif

class QDoubleValidator;
class FloatSpinBox : public ::QSpinBox {
    Q_OBJECT

    Q_PROPERTY( uint   decimals READ decimals WRITE setDecimals )

    uint   i_decimals;
    double i_scale;

    QDoubleValidator i_double_validator;

public:
    FloatSpinBox(QWidget *parent = 0, const char *name = 0);
    ~FloatSpinBox();

    // properties controling the spin box
    void   setDecimals(uint decimals);
    uint   decimals() const;

private:
    // overriding representation functions
    virtual QString mapValueToText(int value);
    virtual int     mapTextToValue(bool *ok);

    void scaleRange();
};

#endif
