# Supplementary material for: CoaSim: A flexible environment for simulating genetic data under coalescent models
Source: BMC Bioinformatics. 2005 Oct 14;6:252. doi: 10.1186/1471-2105-6-252 (PMC1274299; doi:10.1186/1471-2105-6-252)
Supplement: Additional File 3 [file 1471-2105-6-252-S3.gz › coasim_gui/custom_widgets/trait_or_snp_table.hh]

#ifndef TRAIT_OR_SNP_TABLE_HH_INCLUDED
#define TRAIT_OR_SNP_TABLE_HH_INCLUDED

#ifndef POSITION_CHECKER_HH_INCLUDED
# include "position_checker.hh"
#endif

#ifndef QTABLE_H_INCLUDED
# include "qtable.h"
# define QTABLE_H_INCLUDED
#endif

class TraitOrSNPTable : public ::QTable {
    Q_OBJECT

public:
    TraitOrSNPTable(QWidget *parent = 0, const char *name = 0);
    ~TraitOrSNPTable();

    // set checker -- steals the reference
    void setPositionChecker(PositionChecker *c) { checker = c; }

protected:
    QWidget *createEditor(int row, int col, bool initFromCell) const;
    void endEdit(int row, int col, bool accepted, bool wasReplacing);

private:
    PositionChecker *checker;
};

#endif
