# Supplementary material for: CoaSim: A flexible environment for simulating genetic data under coalescent models
Source: BMC Bioinformatics. 2005 Oct 14;6:252. doi: 10.1186/1471-2105-6-252 (PMC1274299; doi:10.1186/1471-2105-6-252)
Supplement: Additional File 3 [file 1471-2105-6-252-S3.gz › coasim_gui/custom_widgets/position_checker.hh]

#ifndef POSITION_CHECKER_HH_INCLUDED
#define POSITION_CHECKER_HH_INCLUDED

// hook for tying the position check into the main application
struct PositionChecker {
    virtual bool check(int pos) = 0;
    virtual ~PositionChecker() {}
};

#endif
