# Supplementary material for: CoaSim: A flexible environment for simulating genetic data under coalescent models
Source: BMC Bioinformatics. 2005 Oct 14;6:252. doi: 10.1186/1471-2105-6-252 (PMC1274299; doi:10.1186/1471-2105-6-252)
Supplement: Additional File 4 [file 1471-2105-6-252-S4.gz]

Archive with 74 entries (68 files):
- coasim-guile-4.0.0
- coasim-guile-4.0.0/simulate.cc
- coasim-guile-4.0.0/exceptions.hh
- coasim-guile-4.0.0/intervals.cc
- coasim-guile-4.0.0/test-input
- coasim-guile-4.0.0/test-input/more-sequences.scm
- coasim-guile-4.0.0/test-input/snp-haplotype.scm
- coasim-guile-4.0.0/test-input/tree.scm
- coasim-guile-4.0.0/test-input/sequences.scm
- coasim-guile-4.0.0/test-input/more-trees.scm
- coasim-guile-4.0.0/test-input/more-mean-branch-length.scm
- coasim-guile-4.0.0/test-input/fold-mean-branch-length.scm
- coasim-guile-4.0.0/test-input/ms.scm
- coasim-guile-4.0.0/test-input/mean-branch-length.scm
- coasim-guile-4.0.0/test-input/snp-haplotype-split.scm
- coasim-guile-4.0.0/intervals.hh
- coasim-guile-4.0.0/nodes.cc
- coasim-guile-4.0.0/simulate.hh
- coasim-guile-4.0.0/Makefile.am
- coasim-guile-4.0.0/marker-test.scm
- coasim-guile-4.0.0/INSTALL
- coasim-guile-4.0.0/simulate_test.sh
- coasim-guile-4.0.0/ChangeLog
- coasim-guile-4.0.0/marker_test.cc
- coasim-guile-4.0.0/COPYING
- coasim-guile-4.0.0/configure.in
- coasim-guile-4.0.0/Makefile.in
- coasim-guile-4.0.0/epochs.cc
- coasim-guile-4.0.0/exceptions.cc
- coasim-guile-4.0.0/population-structure-compilation-test.scm
- coasim-guile-4.0.0/options.cc
- coasim-guile-4.0.0/marker_test.sh
- coasim-guile-4.0.0/aclocal.m4
- coasim-guile-4.0.0/install-sh
- coasim-guile-4.0.0/config.hh.in
- coasim-guile-4.0.0/NEWS
- coasim-guile-4.0.0/README
- coasim-guile-4.0.0/population-structure-compilation-test.sh
- coasim-guile-4.0.0/marker.hh
- coasim-guile-4.0.0/options.hh
- coasim-guile-4.0.0/depcomp
- coasim-guile-4.0.0/AUTHORS
- coasim-guile-4.0.0/simulate-test.scm
- coasim-guile-4.0.0/simulate_test.cc
- coasim-guile-4.0.0/simulate.scm
- coasim-guile-4.0.0/marker-test.expected
- coasim-guile-4.0.0/missing
- coasim-guile-4.0.0/nodes.hh
- coasim-guile-4.0.0/population-structure-compilation-test.expected
- coasim-guile-4.0.0/doc
- coasim-guile-4.0.0/doc/guile-bindings.css
- coasim-guile-4.0.0/doc/extract_guile_comments.py
- coasim-guile-4.0.0/doc/Makefile
- coasim-guile-4.0.0/doc/htmltags.xsl
- coasim-guile-4.0.0/doc/guile-bindings.xsl
- coasim-guile-4.0.0/doc/bindings.html
- coasim-guile-4.0.0/simulate.scm.include
- coasim-guile-4.0.0/epochs.hh
- coasim-guile-4.0.0/configure
- coasim-guile-4.0.0/simulate-test.expected
- coasim-guile-4.0.0/scheme
- coasim-guile-4.0.0/scheme/coasim
- coasim-guile-4.0.0/scheme/coasim/markers.scm
- coasim-guile-4.0.0/scheme/coasim/batch.scm
- coasim-guile-4.0.0/scheme/coasim/disease-modelling.scm
- coasim-guile-4.0.0/scheme/coasim/statistics.scm
- coasim-guile-4.0.0/scheme/coasim/SNP
- coasim-guile-4.0.0/scheme/coasim/SNP/genotypes.scm
- coasim-guile-4.0.0/scheme/coasim/SNP/haplotypes.scm
- coasim-guile-4.0.0/scheme/coasim/rand.scm
- coasim-guile-4.0.0/scheme/coasim/io.scm
- coasim-guile-4.0.0/coasim_guile.cc
- coasim-guile-4.0.0/epochs_test.cc
- coasim-guile-4.0.0/marker.cc
