# Supplementary material for: CoaSim: A flexible environment for simulating genetic data under coalescent models
Source: BMC Bioinformatics. 2005 Oct 14;6:252. doi: 10.1186/1471-2105-6-252 (PMC1274299; doi:10.1186/1471-2105-6-252)
Supplement: Additional File 4 [file 1471-2105-6-252-S4.gz › coasim-guile-4.0.0/test-input/sequences.scm]

;;; CoaSim -- A coalescence process simulator
;;;
;;; Copyright (C) 2004, 2005 by Bioinformatics ApS
;;;                             <URL:http://bioinformatics.dk>

;;; Example of simulating a list of sequences.

(use-modules (coasim rand) (coasim io))

(let* ((markers (make-random-snp-markers 10 0 1))
       (seqs (simulate-sequences markers 10)))
  (display seqs)(newline))

(let* ((markers (make-random-snp-markers 10 0 1))
       (seqs (simulate-sequences markers 10)))
  (call-with-output-file "positions.txt" (marker-positions-printer markers))
  (call-with-output-file "sequences.txt" (sequences-printer seqs)))
