# Supplementary material for: CoaSim: A flexible environment for simulating genetic data under coalescent models
Source: BMC Bioinformatics. 2005 Oct 14;6:252. doi: 10.1186/1471-2105-6-252 (PMC1274299; doi:10.1186/1471-2105-6-252)
Supplement: Additional File 4 [file 1471-2105-6-252-S4.gz › coasim-guile-4.0.0/test-input/more-trees.scm]

;;; CoaSim -- A coalescence process simulator
;;;
;;; Copyright (C) 2004, 2005 by Bioinformatics ApS
;;;                             <URL:http://bioinformatics.dk>

;;; Example of simulating several coalescence trees and printing them
;;; to stdout.

(use-modules ((coasim batch) :select (repeat)))
(repeat 10 (let* ((arg (simulate '() 10 :keep-empty-intervals #t))
		  (tree (car (local-trees arg))))
	     (display tree)))
