# Supplementary material for: CoaSim: A flexible environment for simulating genetic data under coalescent models
Source: BMC Bioinformatics. 2005 Oct 14;6:252. doi: 10.1186/1471-2105-6-252 (PMC1274299; doi:10.1186/1471-2105-6-252)
Supplement: Additional File 4 [file 1471-2105-6-252-S4.gz › coasim-guile-4.0.0/test-input/more-mean-branch-length.scm]

;;; CoaSim -- A coalescence process simulator
;;;
;;; Copyright (C) 2004, 2005 by Bioinformatics ApS
;;;                             <URL:http://bioinformatics.dk>

;;; Example of simulating several coalescence trees and calculating
;;; their mean branch-length

(use-modules ((coasim batch) :select (tabulate)))

(define betas '(0 10 20))
(define (mean-branch-length beta)
  (let* ((no-iterations 1000)
	 (branch-lengths
	  (tabulate no-iterations
	    (let ((arg (simulate (list (snp-marker 0.5 0 1)) 10 :beta beta)))
	      (total-branch-length (car (local-trees arg)))))))
    (/ (apply + branch-lengths) no-iterations)))

(display (map mean-branch-length betas))(newline)
