# Supplementary material for: CoaSim: A flexible environment for simulating genetic data under coalescent models
Source: BMC Bioinformatics. 2005 Oct 14;6:252. doi: 10.1186/1471-2105-6-252 (PMC1274299; doi:10.1186/1471-2105-6-252)
Supplement: Additional File 4 [file 1471-2105-6-252-S4.gz › coasim-guile-4.0.0/test-input/fold-mean-branch-length.scm]

;;; CoaSim -- A coalescence process simulator
;;;
;;; Copyright (C) 2004, 2005 by Bioinformatics ApS
;;;                             <URL:http://bioinformatics.dk>

;;; Example of simulating several coalescence trees and calculating
;;; their mean branch-length

(use-modules ((coasim batch) :select (fold)))

(define betas '(0 10 20))
(define (mean-branch-length beta)
  (let* ((no-iterations 10)
	 (branch-sum
	  (fold no-iterations (lambda (val sum) (+ val sum)) 0
		(let* ((m (snp-marker 0.5 0 1))
		       (arg (simulate (list m) 10 :beta beta))
		       (tree (car (local-trees arg)))
		       (branch-length (total-branch-length tree)))
		  branch-length))))
    (/ branch-sum no-iterations)))

(display (map mean-branch-length betas))(newline)
