# Supplementary material for: CoaSim: A flexible environment for simulating genetic data under coalescent models
Source: BMC Bioinformatics. 2005 Oct 14;6:252. doi: 10.1186/1471-2105-6-252 (PMC1274299; doi:10.1186/1471-2105-6-252)
Supplement: Additional File 4 [file 1471-2105-6-252-S4.gz › coasim-guile-4.0.0/intervals.hh]

/* -*- Mode: C++; c-basic-offset: 4; -*- 
 *
 *  CoaSim -- A coalescence process simulator
 *
 *  Copyright (C) 2004, 2005 by Bioinformatics ApS
 */

#ifndef GUILE__INTERVALS_HH_INCLUDED
#define GUILE__INTERVALS_HH_INCLUDED


#ifndef LIBGUILE_H_INCLUDED
# include <libguile.h>
# define LIBGUILE_H_INCLUDED
#endif

namespace core {
    class RetiredInterval;
}

namespace guile {

    void install_intervals();
    extern scm_t_bits interval_tag;
    extern scm_t_bits local_tree_tag;

    SCM guile::wrap_interval(SCM arg, const core::RetiredInterval *rinterval);
}

#endif
