# Supplementary material for: CoaSim: A flexible environment for simulating genetic data under coalescent models
Source: BMC Bioinformatics. 2005 Oct 14;6:252. doi: 10.1186/1471-2105-6-252 (PMC1274299; doi:10.1186/1471-2105-6-252)
Supplement: Additional File 4 [file 1471-2105-6-252-S4.gz › coasim-guile-4.0.0/Makefile.in]

# Makefile.in generated by automake 1.9.2 from Makefile.am.
# @configure_input@

# Copyright (C) 1994, 1995, 1996, 1997, 1998, 1999, 2000, 2001, 2002,
# 2003, 2004  Free Software Foundation, Inc.
# This Makefile.in is free software; the Free Software Foundation
# gives unlimited permission to copy and/or distribute it,
# with or without modifications, as long as this notice is preserved.

# This program is distributed in the hope that it will be useful,
# but WITHOUT ANY WARRANTY, to the extent permitted by law; without
# even the implied warranty of MERCHANTABILITY or FITNESS FOR A
# PARTICULAR PURPOSE.

@SET_MAKE@


SOURCES = $(coasim_guile_SOURCES) $(epochs_test_SOURCES) $(marker_test_SOURCES) $(simulate_test_SOURCES)

srcdir = @srcdir@
top_srcdir = @top_srcdir@
VPATH = @srcdir@
pkgdatadir = $(datadir)/@PACKAGE@
pkglibdir = $(libdir)/@PACKAGE@
pkgincludedir = $(includedir)/@PACKAGE@
top_builddir = .
am__cd = CDPATH="$${ZSH_VERSION+.}$(PATH_SEPARATOR)" && cd
INSTALL = @INSTALL@
install_sh_DATA = $(install_sh) -c -m 644
install_sh_PROGRAM = $(install_sh) -c
install_sh_SCRIPT = $(install_sh) -c
INSTALL_HEADER = $(INSTALL_DATA)
transform = $(program_transform_name)
NORMAL_INSTALL = :
PRE_INSTALL = :
POST_INSTALL = :
NORMAL_UNINSTALL = :
PRE_UNINSTALL = :
POST_UNINSTALL = :
noinst_PROGRAMS = marker_test$(EXEEXT) epochs_test$(EXEEXT) \
	simulate_test$(EXEEXT)
bin_PROGRAMS = coasim_guile$(EXEEXT)
subdir = .
DIST_COMMON = README $(am__configure_deps) $(dist_doc_DATA) \
	$(dist_scheme_DATA) $(dist_scheme_coasim_DATA) \
	$(dist_scheme_coasim_SNP_DATA) $(dist_test_input_DATA) \
	$(srcdir)/Makefile.am $(srcdir)/Makefile.in \
	$(srcdir)/config.hh.in $(top_srcdir)/configure AUTHORS COPYING \
	ChangeLog INSTALL NEWS depcomp install-sh missing
ACLOCAL_M4 = $(top_srcdir)/aclocal.m4
am__aclocal_m4_deps = $(top_srcdir)/configure.in
am__configure_deps = $(am__aclocal_m4_deps) $(CONFIGURE_DEPENDENCIES) \
	$(ACLOCAL_M4)
am__CONFIG_DISTCLEAN_FILES = config.status config.cache config.log \
 configure.lineno configure.status.lineno
mkinstalldirs = $(install_sh) -d
CONFIG_HEADER = config.hh
CONFIG_CLEAN_FILES =
am__installdirs = "$(DESTDIR)$(bindir)" "$(DESTDIR)$(docdir)" \
	"$(DESTDIR)$(schemedir)" "$(DESTDIR)$(scheme_coasimdir)" \
	"$(DESTDIR)$(scheme_coasim_SNPdir)" \
	"$(DESTDIR)$(test_inputdir)"
binPROGRAMS_INSTALL = $(INSTALL_PROGRAM)
PROGRAMS = $(bin_PROGRAMS) $(noinst_PROGRAMS)
am_coasim_guile_OBJECTS = marker.$(OBJEXT) epochs.$(OBJEXT) \
	options.$(OBJEXT) nodes.$(OBJEXT) intervals.$(OBJEXT) \
	simulate.$(OBJEXT) exceptions.$(OBJEXT) coasim_guile.$(OBJEXT)
coasim_guile_OBJECTS = $(am_coasim_guile_OBJECTS)
coasim_guile_LDADD = $(LDADD)
am_epochs_test_OBJECTS = epochs.$(OBJEXT) exceptions.$(OBJEXT) \
	epochs_test.$(OBJEXT)
epochs_test_OBJECTS = $(am_epochs_test_OBJECTS)
epochs_test_LDADD = $(LDADD)
am_marker_test_OBJECTS = marker.$(OBJEXT) epochs.$(OBJEXT) \
	exceptions.$(OBJEXT) nodes.$(OBJEXT) intervals.$(OBJEXT) \
	simulate.$(OBJEXT) marker_test.$(OBJEXT)
marker_test_OBJECTS = $(am_marker_test_OBJECTS)
marker_test_LDADD = $(LDADD)
am_simulate_test_OBJECTS = marker.$(OBJEXT) epochs.$(OBJEXT) \
	options.$(OBJEXT) nodes.$(OBJEXT) intervals.$(OBJEXT) \
	simulate.$(OBJEXT) exceptions.$(OBJEXT) \
	simulate_test.$(OBJEXT)
simulate_test_OBJECTS = $(am_simulate_test_OBJECTS)
simulate_test_LDADD = $(LDADD)
DEFAULT_INCLUDES = -I. -I$(srcdir) -I.
depcomp = $(SHELL) $(top_srcdir)/depcomp
am__depfiles_maybe = depfiles
CXXCOMPILE = $(CXX) $(DEFS) $(DEFAULT_INCLUDES) $(INCLUDES) \
	$(AM_CPPFLAGS) $(CPPFLAGS) $(AM_CXXFLAGS) $(CXXFLAGS)
CXXLD = $(CXX)
CXXLINK = $(CXXLD) $(AM_CXXFLAGS) $(CXXFLAGS) $(AM_LDFLAGS) $(LDFLAGS) \
	-o $@
COMPILE = $(CC) $(DEFS) $(DEFAULT_INCLUDES) $(INCLUDES) $(AM_CPPFLAGS) \
	$(CPPFLAGS) $(AM_CFLAGS) $(CFLAGS)
CCLD = $(CC)
LINK = $(CCLD) $(AM_CFLAGS) $(CFLAGS) $(AM_LDFLAGS) $(LDFLAGS) -o $@
SOURCES = $(coasim_guile_SOURCES) $(epochs_test_SOURCES) \
	$(marker_test_SOURCES) $(simulate_test_SOURCES)
DIST_SOURCES = $(coasim_guile_SOURCES) $(epochs_test_SOURCES) \
	$(marker_test_SOURCES) $(simulate_test_SOURCES)
am__vpath_adj_setup = srcdirstrip=`echo "$(srcdir)" | sed 's|.|.|g'`;
am__vpath_adj = case $$p in \
    $(srcdir)/*) f=`echo "$$p" | sed "s|^$$srcdirstrip/||"`;; \
    *) f=$$p;; \
  esac;
am__strip_dir = `echo $$p | sed -e 's|^.*/||'`;
dist_docDATA_INSTALL = $(INSTALL_DATA)
dist_schemeDATA_INSTALL = $(INSTALL_DATA)
dist_scheme_coasimDATA_INSTALL = $(INSTALL_DATA)
dist_scheme_coasim_SNPDATA_INSTALL = $(INSTALL_DATA)
dist_test_inputDATA_INSTALL = $(INSTALL_DATA)
DATA = $(dist_doc_DATA) $(dist_scheme_DATA) $(dist_scheme_coasim_DATA) \
	$(dist_scheme_coasim_SNP_DATA) $(dist_test_input_DATA)
ETAGS = etags
CTAGS = ctags
DISTFILES = $(DIST_COMMON) $(DIST_SOURCES) $(TEXINFOS) $(EXTRA_DIST)
distdir = $(PACKAGE)-$(VERSION)
top_distdir = $(distdir)
am__remove_distdir = \
  { test ! -d $(distdir) \
    || { find $(distdir) -type d ! -perm -200 -exec chmod u+w {} ';' \
         && rm -fr $(distdir); }; }
DIST_ARCHIVES = $(distdir).tar.gz
GZIP_ENV = --best
distuninstallcheck_listfiles = find . -type f -print
distcleancheck_listfiles = find . -type f -print
ACLOCAL = @ACLOCAL@
AMDEP_FALSE = @AMDEP_FALSE@
AMDEP_TRUE = @AMDEP_TRUE@
AMTAR = @AMTAR@
AUTOCONF = @AUTOCONF@
AUTOHEADER = @AUTOHEADER@
AUTOMAKE = @AUTOMAKE@
AWK = @AWK@
CPPFLAGS = @CPPFLAGS@
CXX = @CXX@
CXXDEPMODE = @CXXDEPMODE@
CXXFLAGS = @CXXFLAGS@
CYGPATH_W = @CYGPATH_W@
DEFS = @DEFS@
DEPDIR = @DEPDIR@
ECHO_C = @ECHO_C@
ECHO_N = @ECHO_N@
ECHO_T = @ECHO_T@
EXEEXT = @EXEEXT@
INSTALL_DATA = @INSTALL_DATA@
INSTALL_PROGRAM = @INSTALL_PROGRAM@
INSTALL_SCRIPT = @INSTALL_SCRIPT@
INSTALL_STRIP_PROGRAM = @INSTALL_STRIP_PROGRAM@
LDFLAGS = -Wl,-rpath,/usr/local/lib
LIBOBJS = @LIBOBJS@
LIBS = -L../Core -lcoasim -lguile -lpopt
LTLIBOBJS = @LTLIBOBJS@
MAKEINFO = @MAKEINFO@
OBJEXT = @OBJEXT@
PACKAGE = @PACKAGE@
PACKAGE_BUGREPORT = @PACKAGE_BUGREPORT@
PACKAGE_NAME = @PACKAGE_NAME@
PACKAGE_STRING = @PACKAGE_STRING@
PACKAGE_TARNAME = @PACKAGE_TARNAME@
PACKAGE_VERSION = @PACKAGE_VERSION@
PATH_SEPARATOR = @PATH_SEPARATOR@
SET_MAKE = @SET_MAKE@
SHELL = @SHELL@
STRIP = @STRIP@
VERSION = @VERSION@
ac_ct_CXX = @ac_ct_CXX@
ac_ct_STRIP = @ac_ct_STRIP@
am__fastdepCXX_FALSE = @am__fastdepCXX_FALSE@
am__fastdepCXX_TRUE = @am__fastdepCXX_TRUE@
am__include = @am__include@
am__leading_dot = @am__leading_dot@
am__quote = @am__quote@
am__tar = @am__tar@
am__untar = @am__untar@
bindir = @bindir@
build_alias = @build_alias@
datadir = @datadir@
exec_prefix = @exec_prefix@
host_alias = @host_alias@
includedir = @includedir@
infodir = @infodir@
install_sh = @install_sh@
libdir = @libdir@
libexecdir = @libexecdir@
localstatedir = @localstatedir@
mandir = @mandir@
mkdir_p = @mkdir_p@
oldincludedir = @oldincludedir@
prefix = @prefix@
program_transform_name = @program_transform_name@
sbindir = @sbindir@
sharedstatedir = @sharedstatedir@
sysconfdir = @sysconfdir@
target_alias = @target_alias@
INCLUDES = -I..
TESTS = marker_test.sh epochs_test.sh simulate_test.sh \
	population-structure-compilation-test.sh
EXTRA_DIST = marker_test.sh marker-test.scm marker-test.expected \
	simulate_test.sh simulate-test.scm simulate-test.expected \
	population-structure-compilation-test.scm \
	population-structure-compilation-test.sh \
	population-structure-compilation-test.expected \
	doc/extract_guile_comments.py doc/guile-bindings.xsl \
	doc/htmltags.xsl doc/Makefile
epochs_test_SOURCES = epochs.hh epochs.cc exceptions.hh exceptions.cc \
	epochs_test.cc
marker_test_SOURCES = marker.hh marker.cc epochs.hh epochs.cc \
	exceptions.hh exceptions.cc nodes.hh nodes.cc intervals.hh \
	intervals.cc simulate.hh simulate.cc marker_test.cc
simulate_test_SOURCES = marker.hh marker.cc epochs.hh epochs.cc \
	options.hh options.cc nodes.hh nodes.cc intervals.hh \
	intervals.cc simulate.hh simulate.cc exceptions.hh \
	exceptions.cc simulate_test.cc
coasim_guile_SOURCES = marker.hh marker.cc epochs.hh epochs.cc \
	options.hh options.cc nodes.hh nodes.cc intervals.hh \
	intervals.cc simulate.hh simulate.cc exceptions.hh \
	exceptions.cc simulate.scm simulate.scm.include \
	coasim_guile.cc
docdir = ${prefix}/share/coasim/doc
dist_doc_DATA = doc/bindings.html doc/guile-bindings.css
test_inputdir = ${prefix}/share/coasim/test-input
dist_test_input_DATA = test-input/tree.scm test-input/more-trees.scm \
	test-input/mean-branch-length.scm \
	test-input/more-mean-branch-length.scm \
	test-input/fold-mean-branch-length.scm \
	test-input/sequences.scm test-input/more-sequences.scm \
	test-input/snp-haplotype.scm \
	test-input/snp-haplotype-split.scm test-input/ms.scm
schemedir = ${prefix}/share/coasim/scheme
dist_scheme_DATA = 
scheme_coasimdir = ${prefix}/share/coasim/scheme/coasim
dist_scheme_coasim_DATA = scheme/coasim/batch.scm scheme/coasim/io.scm \
	scheme/coasim/rand.scm scheme/coasim/markers.scm \
	scheme/coasim/disease-modelling.scm \
	scheme/coasim/statistics.scm
scheme_coasim_SNPdir = ${prefix}/share/coasim/scheme/coasim/SNP
dist_scheme_coasim_SNP_DATA = scheme/coasim/SNP/haplotypes.scm \
	scheme/coasim/SNP/genotypes.scm
all: config.hh
	$(MAKE) $(AM_MAKEFLAGS) all-am

.SUFFIXES:
.SUFFIXES: .cc .o .obj
am--refresh:
	@:
$(srcdir)/Makefile.in:  $(srcdir)/Makefile.am  $(am__configure_deps)
	@for dep in $?; do \
	  case '$(am__configure_deps)' in \
	    *$$dep*) \
	      echo ' cd $(srcdir) && $(AUTOMAKE) --gnu '; \
	      cd $(srcdir) && $(AUTOMAKE) --gnu  \
		&& exit 0; \
	      exit 1;; \
	  esac; \
	done; \
	echo ' cd $(top_srcdir) && $(AUTOMAKE) --gnu  Makefile'; \
	cd $(top_srcdir) && \
	  $(AUTOMAKE) --gnu  Makefile
.PRECIOUS: Makefile
Makefile: $(srcdir)/Makefile.in $(top_builddir)/config.status
	@case '$?' in \
	  *config.status*) \
	    echo ' $(SHELL) ./config.status'; \
	    $(SHELL) ./config.status;; \
	  *) \
	    echo ' cd $(top_builddir) && $(SHELL) ./config.status $@ $(am__depfiles_maybe)'; \
	    cd $(top_builddir) && $(SHELL) ./config.status $@ $(am__depfiles_maybe);; \
	esac;

$(top_builddir)/config.status: $(top_srcdir)/configure $(CONFIG_STATUS_DEPENDENCIES)
	$(SHELL) ./config.status --recheck

$(top_srcdir)/configure:  $(am__configure_deps)
	cd $(srcdir) && $(AUTOCONF)
$(ACLOCAL_M4):  $(am__aclocal_m4_deps)
	cd $(srcdir) && $(ACLOCAL) $(ACLOCAL_AMFLAGS)

config.hh: stamp-h1
	@if test ! -f $@; then \
	  rm -f stamp-h1; \
	  $(MAKE) stamp-h1; \
	else :; fi

stamp-h1: $(srcdir)/config.hh.in $(top_builddir)/config.status
	@rm -f stamp-h1
	cd $(top_builddir) && $(SHELL) ./config.status config.hh
$(srcdir)/config.hh.in:  $(am__configure_deps) 
	cd $(top_srcdir) && $(AUTOHEADER)
	rm -f stamp-h1
	touch $@

distclean-hdr:
	-rm -f config.hh stamp-h1
install-binPROGRAMS: $(bin_PROGRAMS)
	@$(NORMAL_INSTALL)
	test -z "$(bindir)" || $(mkdir_p) "$(DESTDIR)$(bindir)"
	@list='$(bin_PROGRAMS)'; for p in $$list; do \
	  p1=`echo $$p|sed 's/$(EXEEXT)$$//'`; \
	  if test -f $$p \
	  ; then \
	    f=`echo "$$p1" | sed 's,^.*/,,;$(transform);s/$$/$(EXEEXT)/'`; \
	   echo " $(INSTALL_PROGRAM_ENV) $(binPROGRAMS_INSTALL) '$$p' '$(DESTDIR)$(bindir)/$$f'"; \
	   $(INSTALL_PROGRAM_ENV) $(binPROGRAMS_INSTALL) "$$p" "$(DESTDIR)$(bindir)/$$f" || exit 1; \
	  else :; fi; \
	done

uninstall-binPROGRAMS:
	@$(NORMAL_UNINSTALL)
	@list='$(bin_PROGRAMS)'; for p in $$list; do \
	  f=`echo "$$p" | sed 's,^.*/,,;s/$(EXEEXT)$$//;$(transform);s/$$/$(EXEEXT)/'`; \
	  echo " rm -f '$(DESTDIR)$(bindir)/$$f'"; \
	  rm -f "$(DESTDIR)$(bindir)/$$f"; \
	done

clean-binPROGRAMS:
	-test -z "$(bin_PROGRAMS)" || rm -f $(bin_PROGRAMS)

clean-noinstPROGRAMS:
	-test -z "$(noinst_PROGRAMS)" || rm -f $(noinst_PROGRAMS)
coasim_guile$(EXEEXT): $(coasim_guile_OBJECTS) $(coasim_guile_DEPENDENCIES) 
	@rm -f coasim_guile$(EXEEXT)
	$(CXXLINK) $(coasim_guile_LDFLAGS) $(coasim_guile_OBJECTS) $(coasim_guile_LDADD) $(LIBS)
epochs_test$(EXEEXT): $(epochs_test_OBJECTS) $(epochs_test_DEPENDENCIES) 
	@rm -f epochs_test$(EXEEXT)
	$(CXXLINK) $(epochs_test_LDFLAGS) $(epochs_test_OBJECTS) $(epochs_test_LDADD) $(LIBS)
marker_test$(EXEEXT): $(marker_test_OBJECTS) $(marker_test_DEPENDENCIES) 
	@rm -f marker_test$(EXEEXT)
	$(CXXLINK) $(marker_test_LDFLAGS) $(marker_test_OBJECTS) $(marker_test_LDADD) $(LIBS)
simulate_test$(EXEEXT): $(simulate_test_OBJECTS) $(simulate_test_DEPENDENCIES) 
	@rm -f simulate_test$(EXEEXT)
	$(CXXLINK) $(simulate_test_LDFLAGS) $(simulate_test_OBJECTS) $(simulate_test_LDADD) $(LIBS)

mostlyclean-compile:
	-rm -f *.$(OBJEXT)

distclean-compile:
	-rm -f *.tab.c

@AMDEP_TRUE@@am__include@ @am__quote@./$(DEPDIR)/coasim_guile.Po@am__quote@
@AMDEP_TRUE@@am__include@ @am__quote@./$(DEPDIR)/epochs.Po@am__quote@
@AMDEP_TRUE@@am__include@ @am__quote@./$(DEPDIR)/epochs_test.Po@am__quote@
@AMDEP_TRUE@@am__include@ @am__quote@./$(DEPDIR)/exceptions.Po@am__quote@
@AMDEP_TRUE@@am__include@ @am__quote@./$(DEPDIR)/intervals.Po@am__quote@
@AMDEP_TRUE@@am__include@ @am__quote@./$(DEPDIR)/marker.Po@am__quote@
@AMDEP_TRUE@@am__include@ @am__quote@./$(DEPDIR)/marker_test.Po@am__quote@
@AMDEP_TRUE@@am__include@ @am__quote@./$(DEPDIR)/nodes.Po@am__quote@
@AMDEP_TRUE@@am__include@ @am__quote@./$(DEPDIR)/options.Po@am__quote@
@AMDEP_TRUE@@am__include@ @am__quote@./$(DEPDIR)/simulate.Po@am__quote@
@AMDEP_TRUE@@am__include@ @am__quote@./$(DEPDIR)/simulate_test.Po@am__quote@

.cc.o:
@am__fastdepCXX_TRUE@	if $(CXXCOMPILE) -MT $@ -MD -MP -MF "$(DEPDIR)/$*.Tpo" -c -o $@ $<; \
@am__fastdepCXX_TRUE@	then mv -f "$(DEPDIR)/$*.Tpo" "$(DEPDIR)/$*.Po"; else rm -f "$(DEPDIR)/$*.Tpo"; exit 1; fi
@AMDEP_TRUE@@am__fastdepCXX_FALSE@	source='$<' object='$@' libtool=no @AMDEPBACKSLASH@
@AMDEP_TRUE@@am__fastdepCXX_FALSE@	DEPDIR=$(DEPDIR) $(CXXDEPMODE) $(depcomp) @AMDEPBACKSLASH@
@am__fastdepCXX_FALSE@	$(CXXCOMPILE) -c -o $@ $<

.cc.obj:
@am__fastdepCXX_TRUE@	if $(CXXCOMPILE) -MT $@ -MD -MP -MF "$(DEPDIR)/$*.Tpo" -c -o $@ `$(CYGPATH_W) '$<'`; \
@am__fastdepCXX_TRUE@	then mv -f "$(DEPDIR)/$*.Tpo" "$(DEPDIR)/$*.Po"; else rm -f "$(DEPDIR)/$*.Tpo"; exit 1; fi
@AMDEP_TRUE@@am__fastdepCXX_FALSE@	source='$<' object='$@' libtool=no @AMDEPBACKSLASH@
@AMDEP_TRUE@@am__fastdepCXX_FALSE@	DEPDIR=$(DEPDIR) $(CXXDEPMODE) $(depcomp) @AMDEPBACKSLASH@
@am__fastdepCXX_FALSE@	$(CXXCOMPILE) -c -o $@ `$(CYGPATH_W) '$<'`
uninstall-info-am:
install-dist_docDATA: $(dist_doc_DATA)
	@$(NORMAL_INSTALL)
	test -z "$(docdir)" || $(mkdir_p) "$(DESTDIR)$(docdir)"
	@list='$(dist_doc_DATA)'; for p in $$list; do \
	  if test -f "$$p"; then d=; else d="$(srcdir)/"; fi; \
	  f=$(am__strip_dir) \
	  echo " $(dist_docDATA_INSTALL) '$$d$$p' '$(DESTDIR)$(docdir)/$$f'"; \
	  $(dist_docDATA_INSTALL) "$$d$$p" "$(DESTDIR)$(docdir)/$$f"; \
	done

uninstall-dist_docDATA:
	@$(NORMAL_UNINSTALL)
	@list='$(dist_doc_DATA)'; for p in $$list; do \
	  f=$(am__strip_dir) \
	  echo " rm -f '$(DESTDIR)$(docdir)/$$f'"; \
	  rm -f "$(DESTDIR)$(docdir)/$$f"; \
	done
install-dist_schemeDATA: $(dist_scheme_DATA)
	@$(NORMAL_INSTALL)
	test -z "$(schemedir)" || $(mkdir_p) "$(DESTDIR)$(schemedir)"
	@list='$(dist_scheme_DATA)'; for p in $$list; do \
	  if test -f "$$p"; then d=; else d="$(srcdir)/"; fi; \
	  f=$(am__strip_dir) \
	  echo " $(dist_schemeDATA_INSTALL) '$$d$$p' '$(DESTDIR)$(schemedir)/$$f'"; \
	  $(dist_schemeDATA_INSTALL) "$$d$$p" "$(DESTDIR)$(schemedir)/$$f"; \
	done

uninstall-dist_schemeDATA:
	@$(NORMAL_UNINSTALL)
	@list='$(dist_scheme_DATA)'; for p in $$list; do \
	  f=$(am__strip_dir) \
	  echo " rm -f '$(DESTDIR)$(schemedir)/$$f'"; \
	  rm -f "$(DESTDIR)$(schemedir)/$$f"; \
	done
install-dist_scheme_coasimDATA: $(dist_scheme_coasim_DATA)
	@$(NORMAL_INSTALL)
	test -z "$(scheme_coasimdir)" || $(mkdir_p) "$(DESTDIR)$(scheme_coasimdir)"
	@list='$(dist_scheme_coasim_DATA)'; for p in $$list; do \
	  if test -f "$$p"; then d=; else d="$(srcdir)/"; fi; \
	  f=$(am__strip_dir) \
	  echo " $(dist_scheme_coasimDATA_INSTALL) '$$d$$p' '$(DESTDIR)$(scheme_coasimdir)/$$f'"; \
	  $(dist_scheme_coasimDATA_INSTALL) "$$d$$p" "$(DESTDIR)$(scheme_coasimdir)/$$f"; \
	done

uninstall-dist_scheme_coasimDATA:
	@$(NORMAL_UNINSTALL)
	@list='$(dist_scheme_coasim_DATA)'; for p in $$list; do \
	  f=$(am__strip_dir) \
	  echo " rm -f '$(DESTDIR)$(scheme_coasimdir)/$$f'"; \
	  rm -f "$(DESTDIR)$(scheme_coasimdir)/$$f"; \
	done
install-dist_scheme_coasim_SNPDATA: $(dist_scheme_coasim_SNP_DATA)
	@$(NORMAL_INSTALL)
	test -z "$(scheme_coasim_SNPdir)" || $(mkdir_p) "$(DESTDIR)$(scheme_coasim_SNPdir)"
	@list='$(dist_scheme_coasim_SNP_DATA)'; for p in $$list; do \
	  if test -f "$$p"; then d=; else d="$(srcdir)/"; fi; \
	  f=$(am__strip_dir) \
	  echo " $(dist_scheme_coasim_SNPDATA_INSTALL) '$$d$$p' '$(DESTDIR)$(scheme_coasim_SNPdir)/$$f'"; \
	  $(dist_scheme_coasim_SNPDATA_INSTALL) "$$d$$p" "$(DESTDIR)$(scheme_coasim_SNPdir)/$$f"; \
	done

uninstall-dist_scheme_coasim_SNPDATA:
	@$(NORMAL_UNINSTALL)
	@list='$(dist_scheme_coasim_SNP_DATA)'; for p in $$list; do \
	  f=$(am__strip_dir) \
	  echo " rm -f '$(DESTDIR)$(scheme_coasim_SNPdir)/$$f'"; \
	  rm -f "$(DESTDIR)$(scheme_coasim_SNPdir)/$$f"; \
	done
install-dist_test_inputDATA: $(dist_test_input_DATA)
	@$(NORMAL_INSTALL)
	test -z "$(test_inputdir)" || $(mkdir_p) "$(DESTDIR)$(test_inputdir)"
	@list='$(dist_test_input_DATA)'; for p in $$list; do \
	  if test -f "$$p"; then d=; else d="$(srcdir)/"; fi; \
	  f=$(am__strip_dir) \
	  echo " $(dist_test_inputDATA_INSTALL) '$$d$$p' '$(DESTDIR)$(test_inputdir)/$$f'"; \
	  $(dist_test_inputDATA_INSTALL) "$$d$$p" "$(DESTDIR)$(test_inputdir)/$$f"; \
	done

uninstall-dist_test_inputDATA:
	@$(NORMAL_UNINSTALL)
	@list='$(dist_test_input_DATA)'; for p in $$list; do \
	  f=$(am__strip_dir) \
	  echo " rm -f '$(DESTDIR)$(test_inputdir)/$$f'"; \
	  rm -f "$(DESTDIR)$(test_inputdir)/$$f"; \
	done

ID: $(HEADERS) $(SOURCES) $(LISP) $(TAGS_FILES)
	list='$(SOURCES) $(HEADERS) $(LISP) $(TAGS_FILES)'; \
	unique=`for i in $$list; do \
	    if test -f "$$i"; then echo $$i; else echo $(srcdir)/$$i; fi; \
	  done | \
	  $(AWK) '    { files[$$0] = 1; } \
	       END { for (i in files) print i; }'`; \
	mkid -fID $$unique
tags: TAGS

TAGS:  $(HEADERS) $(SOURCES) config.hh.in $(TAGS_DEPENDENCIES) \
		$(TAGS_FILES) $(LISP)
	tags=; \
	here=`pwd`; \
	list='$(SOURCES) $(HEADERS) config.hh.in $(LISP) $(TAGS_FILES)'; \
	unique=`for i in $$list; do \
	    if test -f "$$i"; then echo $$i; else echo $(srcdir)/$$i; fi; \
	  done | \
	  $(AWK) '    { files[$$0] = 1; } \
	       END { for (i in files) print i; }'`; \
	if test -z "$(ETAGS_ARGS)$$tags$$unique"; then :; else \
	  test -n "$$unique" || unique=$$empty_fix; \
	  $(ETAGS) $(ETAGSFLAGS) $(AM_ETAGSFLAGS) $(ETAGS_ARGS) \
	    $$tags $$unique; \
	fi
ctags: CTAGS
CTAGS:  $(HEADERS) $(SOURCES) config.hh.in $(TAGS_DEPENDENCIES) \
		$(TAGS_FILES) $(LISP)
	tags=; \
	here=`pwd`; \
	list='$(SOURCES) $(HEADERS) config.hh.in $(LISP) $(TAGS_FILES)'; \
	unique=`for i in $$list; do \
	    if test -f "$$i"; then echo $$i; else echo $(srcdir)/$$i; fi; \
	  done | \
	  $(AWK) '    { files[$$0] = 1; } \
	       END { for (i in files) print i; }'`; \
	test -z "$(CTAGS_ARGS)$$tags$$unique" \
	  || $(CTAGS) $(CTAGSFLAGS) $(AM_CTAGSFLAGS) $(CTAGS_ARGS) \
	     $$tags $$unique

GTAGS:
	here=`$(am__cd) $(top_builddir) && pwd` \
	  && cd $(top_srcdir) \
	  && gtags -i $(GTAGS_ARGS) $$here

distclean-tags:
	-rm -f TAGS ID GTAGS GRTAGS GSYMS GPATH tags

check-TESTS: $(TESTS)
	@failed=0; all=0; xfail=0; xpass=0; skip=0; \
	srcdir=$(srcdir); export srcdir; \
	list='$(TESTS)'; \
	if test -n "$$list"; then \
	  for tst in $$list; do \
	    if test -f ./$$tst; then dir=./; \
	    elif test -f $$tst; then dir=; \
	    else dir="$(srcdir)/"; fi; \
	    if $(TESTS_ENVIRONMENT) $${dir}$$tst; then \
	      all=`expr $$all + 1`; \
	      case " $(XFAIL_TESTS) " in \
	      *" $$tst "*) \
		xpass=`expr $$xpass + 1`; \
		failed=`expr $$failed + 1`; \
		echo "XPASS: $$tst"; \
	      ;; \
	      *) \
		echo "PASS: $$tst"; \
	      ;; \
	      esac; \
	    elif test $$? -ne 77; then \
	      all=`expr $$all + 1`; \
	      case " $(XFAIL_TESTS) " in \
	      *" $$tst "*) \
		xfail=`expr $$xfail + 1`; \
		echo "XFAIL: $$tst"; \
	      ;; \
	      *) \
		failed=`expr $$failed + 1`; \
		echo "FAIL: $$tst"; \
	      ;; \
	      esac; \
	    else \
	      skip=`expr $$skip + 1`; \
	      echo "SKIP: $$tst"; \
	    fi; \
	  done; \
	  if test "$$failed" -eq 0; then \
	    if test "$$xfail" -eq 0; then \
	      banner="All $$all tests passed"; \
	    else \
	      banner="All $$all tests behaved as expected ($$xfail expected failures)"; \
	    fi; \
	  else \
	    if test "$$xpass" -eq 0; then \
	      banner="$$failed of $$all tests failed"; \
	    else \
	      banner="$$failed of $$all tests did not behave as expected ($$xpass unexpected passes)"; \
	    fi; \
	  fi; \
	  dashes="$$banner"; \
	  skipped=""; \
	  if test "$$skip" -ne 0; then \
	    skipped="($$skip tests were not run)"; \
	    test `echo "$$skipped" | wc -c` -le `echo "$$banner" | wc -c` || \
	      dashes="$$skipped"; \
	  fi; \
	  report=""; \
	  if test "$$failed" -ne 0 && test -n "$(PACKAGE_BUGREPORT)"; then \
	    report="Please report to $(PACKAGE_BUGREPORT)"; \
	    test `echo "$$report" | wc -c` -le `echo "$$banner" | wc -c` || \
	      dashes="$$report"; \
	  fi; \
	  dashes=`echo "$$dashes" | sed s/./=/g`; \
	  echo "$$dashes"; \
	  echo "$$banner"; \
	  test -z "$$skipped" || echo "$$skipped"; \
	  test -z "$$report" || echo "$$report"; \
	  echo "$$dashes"; \
	  test "$$failed" -eq 0; \
	else :; fi

distdir: $(DISTFILES)
	$(am__remove_distdir)
	mkdir $(distdir)
	$(mkdir_p) $(distdir)/doc $(distdir)/scheme/coasim $(distdir)/scheme/coasim/SNP $(distdir)/test-input
	@srcdirstrip=`echo "$(srcdir)" | sed 's|.|.|g'`; \
	topsrcdirstrip=`echo "$(top_srcdir)" | sed 's|.|.|g'`; \
	list='$(DISTFILES)'; for file in $$list; do \
	  case $$file in \
	    $(srcdir)/*) file=`echo "$$file" | sed "s|^$$srcdirstrip/||"`;; \
	    $(top_srcdir)/*) file=`echo "$$file" | sed "s|^$$topsrcdirstrip/|$(top_builddir)/|"`;; \
	  esac; \
	  if test -f $$file || test -d $$file; then d=.; else d=$(srcdir); fi; \
	  dir=`echo "$$file" | sed -e 's,/[^/]*$$,,'`; \
	  if test "$$dir" != "$$file" && test "$$dir" != "."; then \
	    dir="/$$dir"; \
	    $(mkdir_p) "$(distdir)$$dir"; \
	  else \
	    dir=''; \
	  fi; \
	  if test -d $$d/$$file; then \
	    if test -d $(srcdir)/$$file && test $$d != $(srcdir); then \
	      cp -pR $(srcdir)/$$file $(distdir)$$dir || exit 1; \
	    fi; \
	    cp -pR $$d/$$file $(distdir)$$dir || exit 1; \
	  else \
	    test -f $(distdir)/$$file \
	    || cp -p $$d/$$file $(distdir)/$$file \
	    || exit 1; \
	  fi; \
	done
	-find $(distdir) -type d ! -perm -777 -exec chmod a+rwx {} \; -o \
	  ! -type d ! -perm -444 -links 1 -exec chmod a+r {} \; -o \
	  ! -type d ! -perm -400 -exec chmod a+r {} \; -o \
	  ! -type d ! -perm -444 -exec $(SHELL) $(install_sh) -c -m a+r {} {} \; \
	|| chmod -R a+r $(distdir)
dist-gzip: distdir
	tardir=$(distdir) && $(am__tar) | GZIP=$(GZIP_ENV) gzip -c >$(distdir).tar.gz
	$(am__remove_distdir)

dist-bzip2: distdir
	tardir=$(distdir) && $(am__tar) | bzip2 -9 -c >$(distdir).tar.bz2
	$(am__remove_distdir)

dist-tarZ: distdir
	tardir=$(distdir) && $(am__tar) | compress -c >$(distdir).tar.Z
	$(am__remove_distdir)

dist-shar: distdir
	shar $(distdir) | GZIP=$(GZIP_ENV) gzip -c >$(distdir).shar.gz
	$(am__remove_distdir)

dist-zip: distdir
	-rm -f $(distdir).zip
	zip -rq $(distdir).zip $(distdir)
	$(am__remove_distdir)

dist dist-all: distdir
	tardir=$(distdir) && $(am__tar) | GZIP=$(GZIP_ENV) gzip -c >$(distdir).tar.gz
	$(am__remove_distdir)

# This target untars the dist file and tries a VPATH configuration.  Then
# it guarantees that the distribution is self-contained by making another
# tarfile.
distcheck: dist
	case '$(DIST_ARCHIVES)' in \
	*.tar.gz*) \
	  GZIP=$(GZIP_ENV) gunzip -c $(distdir).tar.gz | $(am__untar) ;;\
	*.tar.bz2*) \
	  bunzip2 -c $(distdir).tar.bz2 | $(am__untar) ;;\
	*.tar.Z*) \
	  uncompress -c $(distdir).tar.Z | $(am__untar) ;;\
	*.shar.gz*) \
	  GZIP=$(GZIP_ENV) gunzip -c $(distdir).shar.gz | unshar ;;\
	*.zip*) \
	  unzip $(distdir).zip ;;\
	esac
	chmod -R a-w $(distdir); chmod a+w $(distdir)
	mkdir $(distdir)/_build
	mkdir $(distdir)/_inst
	chmod a-w $(distdir)
	dc_install_base=`$(am__cd) $(distdir)/_inst && pwd | sed -e 's,^[^:\\/]:[\\/],/,'` \
	  && dc_destdir="$${TMPDIR-/tmp}/am-dc-$$$$/" \
	  && cd $(distdir)/_build \
	  && ../configure --srcdir=.. --prefix="$$dc_install_base" \
	    $(DISTCHECK_CONFIGURE_FLAGS) \
	  && $(MAKE) $(AM_MAKEFLAGS) \
	  && $(MAKE) $(AM_MAKEFLAGS) dvi \
	  && $(MAKE) $(AM_MAKEFLAGS) check \
	  && $(MAKE) $(AM_MAKEFLAGS) install \
	  && $(MAKE) $(AM_MAKEFLAGS) installcheck \
	  && $(MAKE) $(AM_MAKEFLAGS) uninstall \
	  && $(MAKE) $(AM_MAKEFLAGS) distuninstallcheck_dir="$$dc_install_base" \
	        distuninstallcheck \
	  && chmod -R a-w "$$dc_install_base" \
	  && ({ \
	       (cd ../.. && umask 077 && mkdir "$$dc_destdir") \
	       && $(MAKE) $(AM_MAKEFLAGS) DESTDIR="$$dc_destdir" install \
	       && $(MAKE) $(AM_MAKEFLAGS) DESTDIR="$$dc_destdir" uninstall \
	       && $(MAKE) $(AM_MAKEFLAGS) DESTDIR="$$dc_destdir" \
	            distuninstallcheck_dir="$$dc_destdir" distuninstallcheck; \
	      } || { rm -rf "$$dc_destdir"; exit 1; }) \
	  && rm -rf "$$dc_destdir" \
	  && $(MAKE) $(AM_MAKEFLAGS) dist \
	  && rm -rf $(DIST_ARCHIVES) \
	  && $(MAKE) $(AM_MAKEFLAGS) distcleancheck
	$(am__remove_distdir)
	@(echo "$(distdir) archives ready for distribution: "; \
	  list='$(DIST_ARCHIVES)'; for i in $$list; do echo $$i; done) | \
	  sed -e '1{h;s/./=/g;p;x;}' -e '$${p;x;}'
distuninstallcheck:
	@cd $(distuninstallcheck_dir) \
	&& test `$(distuninstallcheck_listfiles) | wc -l` -le 1 \
	   || { echo "ERROR: files left after uninstall:" ; \
	        if test -n "$(DESTDIR)"; then \
	          echo "  (check DESTDIR support)"; \
	        fi ; \
	        $(distuninstallcheck_listfiles) ; \
	        exit 1; } >&2
distcleancheck: distclean
	@if test '$(srcdir)' = . ; then \
	  echo "ERROR: distcleancheck can only run from a VPATH build" ; \
	  exit 1 ; \
	fi
	@test `$(distcleancheck_listfiles) | wc -l` -eq 0 \
	  || { echo "ERROR: files left in build directory after distclean:" ; \
	       $(distcleancheck_listfiles) ; \
	       exit 1; } >&2
check-am: all-am
	$(MAKE) $(AM_MAKEFLAGS) check-TESTS
check: check-am
all-am: Makefile $(PROGRAMS) $(DATA) config.hh
installdirs:
	for dir in "$(DESTDIR)$(bindir)" "$(DESTDIR)$(docdir)" "$(DESTDIR)$(schemedir)" "$(DESTDIR)$(scheme_coasimdir)" "$(DESTDIR)$(scheme_coasim_SNPdir)" "$(DESTDIR)$(test_inputdir)"; do \
	  test -z "$$dir" || $(mkdir_p) "$$dir"; \
	done
install: install-am
install-exec: install-exec-am
install-data: install-data-am
uninstall: uninstall-am

install-am: all-am
	@$(MAKE) $(AM_MAKEFLAGS) install-exec-am install-data-am

installcheck: installcheck-am
install-strip:
	$(MAKE) $(AM_MAKEFLAGS) INSTALL_PROGRAM="$(INSTALL_STRIP_PROGRAM)" \
	  install_sh_PROGRAM="$(INSTALL_STRIP_PROGRAM)" INSTALL_STRIP_FLAG=-s \
	  `test -z '$(STRIP)' || \
	    echo "INSTALL_PROGRAM_ENV=STRIPPROG='$(STRIP)'"` install
mostlyclean-generic:

clean-generic:

distclean-generic:
	-test -z "$(CONFIG_CLEAN_FILES)" || rm -f $(CONFIG_CLEAN_FILES)

maintainer-clean-generic:
	@echo "This command is intended for maintainers to use"
	@echo "it deletes files that may require special tools to rebuild."
clean: clean-am

clean-am: clean-binPROGRAMS clean-generic clean-noinstPROGRAMS \
	mostlyclean-am

distclean: distclean-am
	-rm -f $(am__CONFIG_DISTCLEAN_FILES)
	-rm -rf ./$(DEPDIR)
	-rm -f Makefile
distclean-am: clean-am distclean-compile distclean-generic \
	distclean-hdr distclean-tags

dvi: dvi-am

dvi-am:

html: html-am

info: info-am

info-am:

install-data-am: install-dist_docDATA install-dist_schemeDATA \
	install-dist_scheme_coasimDATA \
	install-dist_scheme_coasim_SNPDATA install-dist_test_inputDATA

install-exec-am: install-binPROGRAMS

install-info: install-info-am

install-man:

installcheck-am:

maintainer-clean: maintainer-clean-am
	-rm -f $(am__CONFIG_DISTCLEAN_FILES)
	-rm -rf $(top_srcdir)/autom4te.cache
	-rm -rf ./$(DEPDIR)
	-rm -f Makefile
maintainer-clean-am: distclean-am maintainer-clean-generic

mostlyclean: mostlyclean-am

mostlyclean-am: mostlyclean-compile mostlyclean-generic

pdf: pdf-am

pdf-am:

ps: ps-am

ps-am:

uninstall-am: uninstall-binPROGRAMS uninstall-dist_docDATA \
	uninstall-dist_schemeDATA uninstall-dist_scheme_coasimDATA \
	uninstall-dist_scheme_coasim_SNPDATA \
	uninstall-dist_test_inputDATA uninstall-info-am

.PHONY: CTAGS GTAGS all all-am am--refresh check check-TESTS check-am \
	clean clean-binPROGRAMS clean-generic clean-noinstPROGRAMS \
	ctags dist dist-all dist-bzip2 dist-gzip dist-shar dist-tarZ \
	dist-zip distcheck distclean distclean-compile \
	distclean-generic distclean-hdr distclean-tags distcleancheck \
	distdir distuninstallcheck dvi dvi-am html html-am info \
	info-am install install-am install-binPROGRAMS install-data \
	install-data-am install-dist_docDATA install-dist_schemeDATA \
	install-dist_scheme_coasimDATA \
	install-dist_scheme_coasim_SNPDATA install-dist_test_inputDATA \
	install-exec install-exec-am install-info install-info-am \
	install-man install-strip installcheck installcheck-am \
	installdirs maintainer-clean maintainer-clean-generic \
	mostlyclean mostlyclean-compile mostlyclean-generic pdf pdf-am \
	ps ps-am tags uninstall uninstall-am uninstall-binPROGRAMS \
	uninstall-dist_docDATA uninstall-dist_schemeDATA \
	uninstall-dist_scheme_coasimDATA \
	uninstall-dist_scheme_coasim_SNPDATA \
	uninstall-dist_test_inputDATA uninstall-info-am

doc/index.html:
	(cd doc; make)

simulate.$(OBJEXT): simulate.scm.include
simulate.scm.include: simulate.scm
	python file2string.py SIMULATE_SCM_INCLUDE simulate.scm > simulate.scm.include
# Tell versions [3.59,3.63) of GNU make to not export all variables.
# Otherwise a system limit (for SysV at least) may be exceeded.
.NOEXPORT:
