# Supplementary material for: CoaSim: A flexible environment for simulating genetic data under coalescent models
Source: BMC Bioinformatics. 2005 Oct 14;6:252. doi: 10.1186/1471-2105-6-252 (PMC1274299; doi:10.1186/1471-2105-6-252)
Supplement: Additional File 4 [file 1471-2105-6-252-S4.gz › coasim-guile-4.0.0/population-structure-compilation-test.sh]

#!/bin/sh

./coasim_guile population-structure-compilation-test.scm > population-structure-compilation-test.out
cmp population-structure-compilation-test.expected population-structure-compilation-test.out
