# Supplementary material for: CoaSim: A flexible environment for simulating genetic data under coalescent models
Source: BMC Bioinformatics. 2005 Oct 14;6:252. doi: 10.1186/1471-2105-6-252 (PMC1274299; doi:10.1186/1471-2105-6-252)
Supplement: Additional File 4 [file 1471-2105-6-252-S4.gz › coasim-guile-4.0.0/marker-test.expected]

(trait 0.1 0.18 0.22)
(snp-marker 0.2 0.1 0.9)
(ms-marker 0.3 0.4 4)
0.1
0.2
0.3
#t#f#f
#f#t#f
#f#f#t
