# Supplementary material for: CoaSim: A flexible environment for simulating genetic data under coalescent models
Source: BMC Bioinformatics. 2005 Oct 14;6:252. doi: 10.1186/1471-2105-6-252 (PMC1274299; doi:10.1186/1471-2105-6-252)
Supplement: Additional File 4 [file 1471-2105-6-252-S4.gz › coasim-guile-4.0.0/doc/guile-bindings.css]

body {
	font-family: sans-serif;
	margin:  10px;
	padding: 10px;
}

.header {
	font-family: sans-serif;
	font-size: 90%;
	margin: 20px 60px;
	padding: 10px;
 	border: 1pt solid;
	background-color: #fafafa;
}

h1, h2, h3, h4 {
	font-family: sans-serif;
}
h1 {
	font-size: 150%;
	border-bottom: 2px solid;
	padding-top: 10pt;
}
h2 {
	font-weight: normal;
	font-size: 140%;
	border-bottom: 2px solid;
	padding-bottom: 2pt;
	padding-top: 10pt;
	margin-top: 0pt;
	letter-spacing: 1pt;
}

h3 {
	font-weight: normal;
	font-size: 110%;
	border-bottom: 1px solid;
	padding-bottom: 2pt;
	margin-top: 0pt;
	letter-spacing: 1pt;
}

h4 {
	font-weight: normal;
	border-bottom: 1px solid;
	font-size: 100%;
	padding-bottom: 2pt;
	margin-top: 4pt;
	letter-spacing: 1pt;
}

pre {
	font-family: Courier New, monospace;
	font-size: 90%;
	border: 1px solid;
	background-color: #eee;
	padding: 4px;
	margin: 1em 1em;
	overflow: hidden;
}
