# Supplementary material for: CoaSim: A flexible environment for simulating genetic data under coalescent models
Source: BMC Bioinformatics. 2005 Oct 14;6:252. doi: 10.1186/1471-2105-6-252 (PMC1274299; doi:10.1186/1471-2105-6-252)
Supplement: Additional File 4 [file 1471-2105-6-252-S4.gz › coasim-guile-4.0.0/doc/Makefile]

cpp_sources = $(wildcard ../*.cc)
scheme_sources = $(shell find ../scheme -name *.scm)
guile_sources = $(cpp_sources) $(scheme_sources)
tools = extract_guile_comments.py 

all: bindings.html

bindings.html: bindings.xml guile-bindings.xsl
	xsltproc bindings.xml > bindings.html

bindings.xml: $(guile_sources) $(tools)
	./extract_guile_comments.py $(guile_sources) > bindings.xml
