# Supplementary material for: CoaSim: A flexible environment for simulating genetic data under coalescent models
Source: BMC Bioinformatics. 2005 Oct 14;6:252. doi: 10.1186/1471-2105-6-252 (PMC1274299; doi:10.1186/1471-2105-6-252)
Supplement: Additional File 4 [file 1471-2105-6-252-S4.gz › coasim-guile-4.0.0/simulate.scm.include]

#define SIMULATE_SCM_INCLUDE \
" \n "\
" (use-modules (ice-9 optargs)\n "\
" 	     (ice-9 receive)\n "\
" 	     (ice-9 format)\n "\
" 	     (ice-9 pretty-print)\n "\
" 	     (srfi srfi-1))\n "\
" \n "\
" (read-set! keywords 'prefix)\n "\
" \n "\
" (defmacro unless (pred . body)\n "\
"   `(if ,pred\n "\
"        '()\n "\
"        (begin\n "\
" 	 ,@body)))\n "\
" \n "\
" \n "\
" ;;;;;;;;;;;;;;;;;;;;;;;;;;;;;;;;;;;;;;;;;;;;;;;;;;;;;;;;;;;;;;;;;;;;;;;;;\n "\
" ;;;;;;;;;;; dispatch framework ;;;;;;;;;;;;;;;;;;;;;;;;;;;;;;;;;;;;;;;;;;\n "\
" ;;;;;;;;;;;;;;;;;;;;;;;;;;;;;;;;;;;;;;;;;;;;;;;;;;;;;;;;;;;;;;;;;;;;;;;;;\n "\
" \n "\
" (define (defdispatch-helper name ast args)\n "\
"   (lambda (m)\n "\
"     (let ((tag (car  m))\n "\
" 	  (fun (cadr m)))\n "\
"       (if args\n "\
" 	  `(',tag (apply ,fun (list* ,@args (cdr ,ast))))\n "\
" 	  `(',tag (apply ,fun (cdr ,ast)))))))\n "\
" \n "\
" (defmacro* defdispatch (name ast :key args . maps)\n "\
"   (let ((maps (if (equal? :args (car maps))\n "\
" 		  (list-tail maps 2)\n "\
" 		  maps)))\n "\
"     `(define (,name ,@(if args args '()) ,ast)\n "\
"        (if (pair? ,ast)\n "\
" 	   (case (car ,ast)\n "\
" 	     ,@(map (defdispatch-helper name ast args) maps)\n "\
" 	     (else (throw 'unknown-node ,ast)))\n "\
" 	   (throw 'error \"No atoms in this DSL\" ,ast)))))\n "\
" \n "\
" \n "\
" ;;;;;;;;;;;;;;;;;;;;;;;;;;;;;;;;;;;;;;;;;;;;;;;;;;;;;;;;;;;;;;;;;;;;;;;;;\n "\
" ;;;;;;;;;;; get-sample-sizes ;;;;;;;;;;;;;;;;;;;;;;;;;;;;;;;;;;;;;;;;;;;;\n "\
" ;;;;;;;;;;;;;;;;;;;;;;;;;;;;;;;;;;;;;;;;;;;;;;;;;;;;;;;;;;;;;;;;;;;;;;;;;\n "\
" \n "\
" (defdispatch get-sample-sizes tree-descr\n "\
"   (merge      get-sample-sizes-merge)\n "\
"   (sample     get-sample-sizes-sample)\n "\
"   (population get-sample-sizes-pop))\n "\
" \n "\
" (define (get-sample-sizes-merge time . subtrees) \n "\
"   (apply append (map get-sample-sizes subtrees)))\n "\
" \n "\
" (define (get-sample-sizes-sample size) (list size))\n "\
" \n "\
" (define* (get-sample-sizes-pop :key name index size epochs subtree)\n "\
"   (get-sample-sizes subtree))\n "\
" \n "\
" \n "\
" ;;;;;;;;;;;;;;;;;;;;;;;;;;;;;;;;;;;;;;;;;;;;;;;;;;;;;;;;;;;;;;;;;;;;;;;;;\n "\
" ;;;;;;;;;;; get-merge-times ;;;;;;;;;;;;;;;;;;;;;;;;;;;;;;;;;;;;;;;;;;;;;\n "\
" ;;;;;;;;;;;;;;;;;;;;;;;;;;;;;;;;;;;;;;;;;;;;;;;;;;;;;;;;;;;;;;;;;;;;;;;;;\n "\
" \n "\
" (defdispatch get-merge-times tree-descr\n "\
"   (merge      get-merge-times-merge)\n "\
"   (sample     get-merge-times-sample)\n "\
"   (population get-merge-times-pop))\n "\
" \n "\
" (define (get-merge-times-merge time . subtrees)\n "\
"   (cons time (apply append (map get-merge-times subtrees))))\n "\
" \n "\
" (define (get-merge-times-sample size) '())\n "\
" \n "\
" (define* (get-merge-times-pop :key name index size epochs subtree)\n "\
"   (get-merge-times subtree))\n "\
" \n "\
" ;;;;;;;;;;;;;;;;;;;;;;;;;;;;;;;;;;;;;;;;;;;;;;;;;;;;;;;;;;;;;;;;;;;;;;;;;\n "\
" ;;;;;;;;;;; get-populations ;;;;;;;;;;;;;;;;;;;;;;;;;;;;;;;;;;;;;;;;;;;;;\n "\
" ;;;;;;;;;;;;;;;;;;;;;;;;;;;;;;;;;;;;;;;;;;;;;;;;;;;;;;;;;;;;;;;;;;;;;;;;;\n "\
" \n "\
" (define (get-pop-key-value key pop)\n "\
"   (let ((res (find-tail (lambda (e) \n "\
" 			  (equal? e key))\n "\
" 			pop)))\n "\
"     (if res\n "\
" 	(second res)\n "\
" 	#f)))\n "\
" \n "\
" (define (get-pop-sizes pops) \n "\
"   (map (lambda (pop)\n "\
" 	 (get-pop-key-value :size pop))\n "\
"        pops))\n "\
" \n "\
" (define (get-pop-names pops) \n "\
"   (map (lambda (pop)\n "\
" 	 (get-pop-key-value :name pop))\n "\
"        pops))\n "\
" \n "\
" ;; Moej kode!!!!!!\n "\
" (define (get-pop-epochs pops) \n "\
"   (let ((tmp (map (lambda (pop)\n "\
" 		    (cons (get-pop-key-value :index pop)\n "\
" 			  (get-pop-key-value :epochs pop)))\n "\
" 		  pops)))\n "\
"     \n "\
"       (apply append \n "\
" 	     (map (lambda (e)\n "\
" 		    (let ((index (first  e))\n "\
" 			  (epochs (cdr e)))\n "\
" 		      (map (lambda (epoch)\n "\
" 			     (list* (car epoch)\n "\
" 				    index\n "\
" 				    (cdr epoch)))\n "\
" 			   epochs)))\n "\
" 		  tmp))))\n "\
" \n "\
" (define (find-pop-index name pops)\n "\
"   (get-pop-key-value :index\n "\
" 		     (find (lambda (pop) \n "\
" 			     (equal? name (get-pop-key-value :name pop)))\n "\
" 			   pops)))\n "\
" \n "\
" (define (find-pop-time-frame name pops)\n "\
"   (get-pop-key-value :time-frame\n "\
" 		     (find (lambda (pop) \n "\
" 			     (equal? name (get-pop-key-value :name pop)))\n "\
" 			   pops)))\n "\
" \n "\
" (defdispatch get-populations-helper tree-descr\n "\
"   (merge      get-populations-helper-merge)\n "\
"   (sample     get-populations-helper-sample)\n "\
"   (population get-populations-helper-pop))\n "\
" \n "\
" (define (get-populations-helper-merge time . subtrees)\n "\
"   (apply append (map get-populations-helper subtrees)))\n "\
" \n "\
" (define (get-populations-helper-sample size) '())\n "\
" \n "\
" (define* (get-populations-helper-pop :key name index size (epochs '()) subtree)\n "\
"   (cons `(population :name ,name :index ,index :size ,size :epochs ,epochs) \n "\
" 	(get-populations-helper subtree)))\n "\
" \n "\
" \n "\
" (define (add-time-frames pops time-frames)  \n "\
"   (map (lambda (pop time-frame)\n "\
" 	 (if (equal? (third pop) (car time-frame))\n "\
" 	     (append pop (list :time-frame) (cdr time-frame))\n "\
" 	     (throw 'error \"This should not happen 7962297043!!!\")))\n "\
"        pops\n "\
"        time-frames))\n "\
" \n "\
" (define (check-for-duplicate-names pops)\n "\
"   (let ((names (filter (lambda (x) x)\n "\
" 		       (map (lambda (pop)\n "\
" 			      (get-pop-key-value :name pop))\n "\
" 			    pops))))\n "\
"     (unless (equal? (length names) (length (delete-duplicates names)))\n "\
" 	    (throw 'syntax-error \"Populations must have unique names\" names))))\n "\
" \n "\
" (define (inf<= . rest)\n "\
"   (let ((split-index (list-index (lambda (x)\n "\
" 				   (equal? -1 x))\n "\
" 				 rest)))\n "\
"     (receive (xs infs) (if split-index\n "\
" 			   (split-at rest split-index)\n "\
" 			   (values rest '()))\n "\
" 	     (if (every (lambda (x) (equal? -1 x)) infs)\n "\
" 		 (apply <= xs)\n "\
" 		 #f))))\n "\
" \n "\
" (define (first-inside-second? tf1 tf2)\n "\
"   (and (inf<= (first tf2) (first  tf1) (second tf2))\n "\
"        (inf<= (first tf2) (second tf1) (second tf2))))\n "\
" \n "\
" (define (first-later=-than-second? tf1 tf2)\n "\
"   (and (inf<= (first tf2) (second tf2) (first  tf1) (second tf1))))\n "\
" \n "\
" (define (cross-boundaries? tf1 tf2)\n "\
"   (not (or (first-inside-second? tf1 tf2)\n "\
" 	   (first-inside-second? tf2 tf1)\n "\
" 	   (first-later=-than-second? tf1 tf2)\n "\
" 	   (first-later=-than-second? tf2 tf1))))\n "\
" \n "\
" (define (get-epochs-time-frames pop)\n "\
"   (let ((epochs (get-pop-key-value :epochs pop)))\n "\
"     (map (lambda (epoch)\n "\
" 	   (take-right epoch 2))\n "\
" 	 epochs)))\n "\
" \n "\
" (define (check-for-epochs-overlap pop)\n "\
"   (let ((time-frames (delete-duplicates (get-epochs-time-frames pop))))\n "\
"     (for-each (lambda (time-frame)\n "\
" 		(if (find (lambda (time-frame2)\n "\
" 			    (cross-boundaries? time-frame time-frame2))\n "\
" 			  time-frames)\n "\
" 		    (throw 'syntax-error \"Overlapping epochs exists\" pop)))\n "\
" 	      time-frames)))\n "\
" \n "\
" (define (normalise-epochs pops)\n "\
"   (map (lambda (pop)\n "\
" 	 (apply (lambda* (tag :key name index size epochs time-frame)\n "\
" 			 (let ((new-epochs (map (lambda (epoch)\n "\
" 						  (if (equal? 'beta (car epoch))\n "\
" 						      `(growth ,(second epoch) \n "\
" 							     ,(first time-frame) ,(second time-frame))\n "\
" 						      epoch))\n "\
" 						epochs)))\n "\
" 			   `(population\n "\
" 			     :name ,name\n "\
" 			     :index ,index\n "\
" 			     :size ,size\n "\
" 			     :epochs ,(list* `(bottleneck ,size ,(first time-frame) ,(second time-frame))\n "\
" 					     (if new-epochs\n "\
" 						 new-epochs\n "\
" 						 '()))\n "\
" 			     :time-frame ,time-frame)))\n "\
" 		pop))\n "\
"        pops))\n "\
" \n "\
" (define (get-populations time tree-descr)\n "\
"   (reset-index)\n "\
" \n "\
"   (let* ((pops-no-time           (get-populations-helper tree-descr))\n "\
" 	 (time-frames            (population-time-frames time tree-descr))\n "\
" 	 (pops-no-default-epochs (add-time-frames pops-no-time time-frames))\n "\
" 	 (pops                   (normalise-epochs pops-no-default-epochs)))\n "\
" \n "\
"     (check-for-duplicate-names pops)\n "\
"     (map check-for-epochs-overlap pops)\n "\
" \n "\
"     pops))\n "\
" \n "\
" \n "\
" ;;;;;;;;;;;;;;;;;;;;;;;;;;;;;;;;;;;;;;;;;;;;;;;;;;;;;;;;;;;;;;;;;;;;;;;;;\n "\
" ;;;;;;;;;;; add-indexes ;;;;;;;;;;;;;;;;;;;;;;;;;;;;;;;;;;;;;;;;;;;;;\n "\
" ;;;;;;;;;;;;;;;;;;;;;;;;;;;;;;;;;;;;;;;;;;;;;;;;;;;;;;;;;;;;;;;;;;;;;;;;;\n "\
" \n "\
" (define *index* 0)\n "\
" \n "\
" (define (reset-index) (set! *index* 0) *index*)\n "\
" \n "\
" (define (inc-index)\n "\
"   (let ((i *index*))\n "\
"     (set! *index* (+ *index* 1))\n "\
"     i))\n "\
" \n "\
" (defdispatch add-indexes-helper tree-descr\n "\
"   (merge      add-indexes-helper-merge)\n "\
"   (sample     add-indexes-helper-sample)\n "\
"   (population add-indexes-helper-pop))\n "\
" \n "\
" (define (add-indexes-helper-merge time . subtrees)\n "\
"   (let* ((res   (map add-indexes-helper subtrees))\n "\
" 	 (index (caar res))\n "\
" 	 (trees (map (lambda (i/tree) (cdr i/tree)) res)))\n "\
"     (cons index `(merge ,time ,@trees))))\n "\
" \n "\
" (define (add-indexes-helper-sample size)\n "\
"   (cons (inc-index) `(sample ,size)))\n "\
" \n "\
" (define* (add-indexes-helper-pop :key name size (epochs '()) subtree)\n "\
"   (let ((i/tree (add-indexes-helper subtree)))\n "\
"   (cons (car i/tree)\n "\
" 	`(population :name ,name \n "\
" 		     :index ,(car i/tree)\n "\
" 		     :size ,size\n "\
" 		     :epochs ,epochs\n "\
" 		     :subtree ,(cdr i/tree)))))\n "\
" \n "\
" (define (add-indexes tree-descr)\n "\
"   (reset-index)\n "\
"   (cdr (add-indexes-helper tree-descr)))\n "\
" \n "\
" \n "\
" ;;;;;;;;;;;;;;;;;;;;;;;;;;;;;;;;;;;;;;;;;;;;;;;;;;;;;;;;;;;;;;;;;;;;;;;;;\n "\
" ;;;;;;;;;;; collect-merges ;;;;;;;;;;;;;;;;;;;;;;;;;;;;;;;;;;;;;;;;;;;;;;\n "\
" ;;;;;;;;;;;;;;;;;;;;;;;;;;;;;;;;;;;;;;;;;;;;;;;;;;;;;;;;;;;;;;;;;;;;;;;;;\n "\
" \n "\
" (defdispatch collect-merges tree-descr\n "\
"   (merge      collect-merges-merge)\n "\
"   (sample     collect-merges-sample)\n "\
"   (population collect-merges-pop))\n "\
" \n "\
" (define (collect-merges-merge time . subtrees)\n "\
"   (cons (list* 'population-merge \n "\
" 	       time\n "\
" 	       (map (lambda (pop)\n "\
" 		      (get-population-index pop))\n "\
" 		    subtrees))\n "\
" 	(apply append (map collect-merges subtrees))))\n "\
" \n "\
" (define (collect-merges-sample size) '())\n "\
" \n "\
" (define* (collect-merges-pop :key name index size epochs subtree)\n "\
"   (collect-merges subtree))\n "\
" \n "\
" (define (get-population-index pop)\n "\
"   (apply (lambda* (tag :key index :allow-other-keys) index) pop))\n "\
" \n "\
" ;;;;;;;;;;;;;;;;;;;;;;;;;;;;;;;;;;;;;;;;;;;;;;;;;;;;;;;;;;;;;;;;;;;;;;;;;\n "\
" ;;;;;;;;;;; check-merge-times ;;;;;;;;;;;;;;;;;;;;;;;;;;;;;;;;;;;;;;;;;;;\n "\
" ;;;;;;;;;;;;;;;;;;;;;;;;;;;;;;;;;;;;;;;;;;;;;;;;;;;;;;;;;;;;;;;;;;;;;;;;;\n "\
" \n "\
" ;; Checks if nested merges nodes are descending in time\n "\
" \n "\
" (defdispatch check-merge-times tree-descr :args (current-time)\n "\
"   (merge      check-merge-times-merge)\n "\
"   (sample     check-merge-times-sample)\n "\
"   (population check-merge-times-pop))\n "\
" \n "\
" (define (check-merge-times-merge current-time time . subtrees)\n "\
"   (if (or (= -1 current-time) ;;infinity\n "\
" 	  (> current-time time))\n "\
"       (every (lambda (x) x)\n "\
" 	     (map (lambda (subtree)\n "\
" 		    (check-merge-times time subtree))\n "\
" 		  subtrees))\n "\
"       #f))\n "\
" \n "\
" (define (check-merge-times-sample current-time size) #t)\n "\
" \n "\
" (define* (check-merge-times-pop current-time :key name index size epochs subtree)\n "\
"   (check-merge-times current-time subtree))\n "\
" \n "\
" \n "\
" ;;;;;;;;;;;;;;;;;;;;;;;;;;;;;;;;;;;;;;;;;;;;;;;;;;;;;;;;;;;;;;;;;;;;;;;;;\n "\
" ;;;;;;;;;;; no-merge-merge ;;;;;;;;;;;;;;;;;;;;;;;;;;;;;;;;;;;;;;;;;;;;;;\n "\
" ;;;;;;;;;;;;;;;;;;;;;;;;;;;;;;;;;;;;;;;;;;;;;;;;;;;;;;;;;;;;;;;;;;;;;;;;;\n "\
" \n "\
" ;; Checks that a merge node cannot be a direct child of another merge node\n "\
" \n "\
" (defdispatch no-merge-merge-helper tree-descr :args (mergep)\n "\
"   (merge      no-merge-merge-merge)\n "\
"   (sample     no-merge-merge-sample)\n "\
"   (population no-merge-merge-pop))\n "\
" \n "\
" (define (no-merge-merge-merge mergep time . subtrees)\n "\
"   (if mergep\n "\
"       #f\n "\
"       (every (lambda (x) x)\n "\
" 	     (map (lambda (subtree)\n "\
" 		    (no-merge-merge-helper #t subtree))\n "\
" 		  subtrees))))\n "\
" \n "\
" (define (no-merge-merge-sample mergep size) #t)\n "\
" \n "\
" (define* (no-merge-merge-pop mergep :key name index size epochs subtree)\n "\
"   (no-merge-merge-helper #f subtree))\n "\
" \n "\
" (define (no-merge-merge tree-descr)\n "\
"   (no-merge-merge-helper #f tree-descr))\n "\
" \n "\
" \n "\
" ;;;;;;;;;;;;;;;;;;;;;;;;;;;;;;;;;;;;;;;;;;;;;;;;;;;;;;;;;;;;;;;;;;;;;;;;;\n "\
" ;;;;;;;;;;; population-time-frames ;;;;;;;;;;;;;;;;;;;;;;;;;;;;;;;;;;;;;;\n "\
" ;;;;;;;;;;;;;;;;;;;;;;;;;;;;;;;;;;;;;;;;;;;;;;;;;;;;;;;;;;;;;;;;;;;;;;;;;\n "\
" \n "\
" ;; Checks that population sizes are consistent\n "\
" \n "\
" (defdispatch population-time-frames tree :args (start-time)\n "\
"   (merge      population-time-frames-merge)\n "\
"   (sample     population-time-frames-sample)\n "\
"   (population population-time-frames-pop))\n "\
" \n "\
" (define (population-time-frames-merge start-time time . subtrees)\n "\
"   (cons time (apply append (map (lambda (subtree) (population-time-frames time subtree)) subtrees))))\n "\
" \n "\
" (define (population-time-frames-sample start-time size)\n "\
"   (list 0))\n "\
" \n "\
" (define* (population-time-frames-pop start-time :key name index size epochs subtree)\n "\
"   (let ((res (population-time-frames #f subtree)))\n "\
"     (cons (list name (list (car res) start-time)) (cdr res))))\n "\
" \n "\
" \n "\
" ;;;;;;;;;;;;;;;;;;;;;;;;;;;;;;;;;;;;;;;;;;;;;;;;;;;;;;;;;;;;;;;;;;;;;;;;;\n "\
" ;;;;;;;;;;; systax-check ;;;;;;;;;;;;;;;;;;;;;;;;;;;;;;;;;;;;;;;;;;;;;;;;\n "\
" ;;;;;;;;;;;;;;;;;;;;;;;;;;;;;;;;;;;;;;;;;;;;;;;;;;;;;;;;;;;;;;;;;;;;;;;;;\n "\
" \n "\
" (define *list* '())\n "\
" (define (init-list-iterator lst) (set! *list* lst))\n "\
" (define (peek) (car *list*))\n "\
" (define (pop) \n "\
"   (let ((e (peek))) \n "\
"     (if (null? *list*)\n "\
" 	(throw 'error \"Trying to pop the empty list\")\n "\
" 	(set! *list* (cdr *list*))) \n "\
"     e))\n "\
" \n "\
" (define* (optional-arg test :key default)\n "\
"   (if (test (peek))\n "\
"       (pop)\n "\
"       default))\n "\
" \n "\
" (define* (mandatory-arg test :key error)\n "\
"   (if (test (peek))\n "\
"       (pop)\n "\
"       (apply throw error)))\n "\
" \n "\
" (define* (optional-keyword-arg key :key default)\n "\
"   (if (equal? key (peek))\n "\
"       (begin (pop) (pop))\n "\
"       default))\n "\
" \n "\
" (defdispatch syntax-check-and-normalization tree-descr\n "\
"   (merge      syntax-check-and-normalization-merge)\n "\
"   (sample     syntax-check-and-normalization-sample)\n "\
"   (population syntax-check-and-normalization-pop))\n "\
" \n "\
" (define* (syntax-check-and-normalization-merge . in)\n "\
"   (unless (>= (length in) 2)\n "\
" 	  (throw 'syntax-error \"Merge takes 3 or more arguments\" `(merge ,@in)))\n "\
"   (let ((time     (first in))\n "\
" 	(subtrees (cdr   in)))\n "\
"     (unless (number? time)\n "\
" 	    (throw 'systax-error \"In merge: time has to be a number\" time))\n "\
"     (unless (every pair? subtrees)\n "\
" 	    (throw 'systax-error \"In merge: all subtrees are not nodes\" `(merge ,@in)))\n "\
"     `(merge ,time ,@(map syntax-check-and-normalization subtrees))))\n "\
" \n "\
" (define* (syntax-check-and-normalization-sample . in)\n "\
"   (unless (= (length in) 1)\n "\
" 	  (throw 'syntax-error \"Sample takes one argument\" `(sample ,@in)))\n "\
"   (let ((size (first  in)))\n "\
"     (unless (number? size)\n "\
" 	    (throw 'systax-error \"In sample: size has to be a number\" size))\n "\
"     `(sample ,size)))\n "\
" \n "\
" (define (make-local-epochs epochs beta)\n "\
"   (if (and (pair? epochs)\n "\
" 	   (not (pair? (car epochs))))\n "\
"       (list* epochs (if beta\n "\
" 			`((beta .beta))\n "\
" 			'()))\n "\
"       (if beta\n "\
" 	  (list* `(beta ,beta) epochs)\n "\
" 	  epochs)))\n "\
" \n "\
" (define* (syntax-check-and-normalization-pop . in)\n "\
"   (init-list-iterator in)\n "\
"   (let ((name (optional-arg symbol? :default #f))\n "\
" 	(size (mandatory-arg number?\n "\
" 			     :error `(syntax-error\n "\
" 				      \"In population: size must be a number\" ,`(population ,@in))))\n "\
" 	(beta   (optional-keyword-arg :beta :default #f))\n "\
" 	(epochs (optional-keyword-arg :epochs :default '()))\n "\
" 	(subtree (mandatory-arg pair?\n "\
" 				:error `(syntax-error\n "\
" 					 \"In population: error in subtree definition\"\n "\
" 					 ,`(population ,@in)))))\n "\
"     `(population :name ,name \n "\
" 		 :size ,size \n "\
" 		 :epochs ,(make-local-epochs epochs beta)\n "\
" 		 :subtree ,(syntax-check-and-normalization subtree))))\n "\
" \n "\
" \n "\
" ;;;;;;;;;;;;;;;;;;;;;;;;;;;;;;;;;;;;;;;;;;;;;;;;;;;;;;;;;;;;;;;;;;;;;;;;;\n "\
" ;;;;;;;;;;; The compiler ;;;;;;;;;;;;;;;;;;;;;;;;;;;;;;;;;;;;;;;;;;;;;;;;\n "\
" ;;;;;;;;;;;;;;;;;;;;;;;;;;;;;;;;;;;;;;;;;;;;;;;;;;;;;;;;;;;;;;;;;;;;;;;;;\n "\
" \n "\
" (define (check-that-pops-have-names migrations pops)\n "\
"   (let ((m-names (delete-duplicates \n "\
" 		  (apply append \n "\
" 			 (map (lambda (m) (list (second m) (third m)))\n "\
" 			      migrations))))\n "\
" 	(p-names (delete-duplicates (get-pop-names pops))))\n "\
"     (unless (or (null? m-names)\n "\
" 		(null? (lset-difference equal? m-names p-names)))\n "\
" 	    (throw 'syntax-error \"Populations have to have names in order to specify migrations\"\n "\
" 		   (lset-difference equal? m-names p-names)))))\n "\
" \n "\
" (define (normalize-migrations migrations pops)\n "\
"   (map (lambda (migration) \n "\
" 	 (if (= 4 (length migration))\n "\
" 	     (let ((tf-from (find-pop-time-frame (second migration) pops))\n "\
" 		   (tf-to   (find-pop-time-frame (third  migration) pops)))\n "\
" 	       (unless (and (not (first-later=-than-second? tf-from tf-to))\n "\
" 			    (not (first-later=-than-second? tf-to   tf-from)))\n "\
" 		       (throw 'syntax-error \"Populations not valid in the same time interval\" migration))\n "\
" 	       (append migration (list (max (first  tf-from) (first  tf-to))\n "\
" 				       (min (second tf-from) (second tf-to)))))\n "\
" 	     migration))\n "\
"        migrations))\n "\
" \n "\
" (define (add-migrations migrations pops)\n "\
"   (check-that-pops-have-names migrations pops) \n "\
"   (map (lambda (migration)\n "\
" 	 (list* 'migration \n "\
" 		(find-pop-index (second migration) pops)\n "\
" 		(find-pop-index (third migration) pops)\n "\
" 		(list-tail migration 3)))\n "\
"        (normalize-migrations migrations pops)))\n "\
" \n "\
" (define (compile tree migrations)\n "\
"   (let ((tree2 (add-indexes (syntax-check-and-normalization tree))))\n "\
"     \n "\
"     (unless (check-merge-times -1 tree2)\n "\
" 	    (throw 'ast-check \"Merge-times not descending\"))\n "\
"     (unless (no-merge-merge tree2)\n "\
" 	    (throw 'ast-check \"A merge-node cannot be followed by a merge-node\"))\n "\
" \n "\
"     (let* ((pops         (get-populations -1 tree2))\n "\
" 	   (sample-sizes (get-sample-sizes tree2))\n "\
" 	   (pop-sizes    (get-pop-sizes    pops))\n "\
" 	   (merges       (collect-merges   tree2)))\n "\
" \n "\
"       `(:sample-sizes ,sample-sizes\n "\
" 		      :epochs ,(append merges\n "\
" 				       (get-pop-epochs pops)\n "\
" 				       (add-migrations migrations pops))))))\n "\
" \n "\
" \n "\
" \n "\
" \n "\
" (define (simulate ms program . args)\n "\
"    (let-keywords args #f ((rho   0)\n "\
"                           (gamma 0)\n "\
"                           (Q     0)\n "\
"                           (beta  0)\n "\
" 			  (migration '())\n "\
"                           (coalescence-callback '())\n "\
"                           (recombination-callback '())\n "\
"                           (geneconversion-callback '())\n "\
"                           (keep-empty-intervals #f)\n "\
"                           (random-seed 0))\n "\
"      (if (number? program)\n "\
"          ;; simple simulation run...\n "\
"          (c-simulate ms (list program)\n "\
"                       (list rho gamma Q beta)\n "\
"                       (list coalescence-callback\n "\
"                             recombination-callback\n "\
"                             geneconversion-callback)\n "\
"                       '() ;; no epochs\n "\
"                       keep-empty-intervals\n "\
"                       random-seed)\n "\
" 	 ;; otherwise, compile the program to get epochs and samples\n "\
" 	 (let ((pop-structure (compile program migration)))\n "\
" 	   (let-keywords pop-structure #f ((sample-sizes '()) (epochs '()))\n "\
" 			 (let ((real-epochs (map (lambda (e) (primitive-eval e)) epochs)))\n "\
" 			   (c-simulate ms sample-sizes\n "\
" 				       (list rho gamma Q beta)\n "\
" 				       (list coalescence-callback\n "\
" 					     recombination-callback\n "\
" 					     geneconversion-callback)\n "\
" 				       real-epochs\n "\
" 				       keep-empty-intervals\n "\
" 				       random-seed)))))))\n "\
""
