# Supplementary material for: CoaSim: A flexible environment for simulating genetic data under coalescent models
Source: BMC Bioinformatics. 2005 Oct 14;6:252. doi: 10.1186/1471-2105-6-252 (PMC1274299; doi:10.1186/1471-2105-6-252)
Supplement: Additional File 4 [file 1471-2105-6-252-S4.gz › coasim-guile-4.0.0/configure]

#! /bin/sh
# Guess values for system-dependent variables and create Makefiles.
# Generated by GNU Autoconf 2.59 for CoaSim-Guile 4.0.0.
#
# Report bugs to <mailund@birc.dk>.
#
# Copyright (C) 2003 Free Software Foundation, Inc.
# This configure script is free software; the Free Software Foundation
# gives unlimited permission to copy, distribute and modify it.
## --------------------- ##
## M4sh Initialization.  ##
## --------------------- ##

# Be Bourne compatible
if test -n "${ZSH_VERSION+set}" && (emulate sh) >/dev/null 2>&1; then
  emulate sh
  NULLCMD=:
  # Zsh 3.x and 4.x performs word splitting on ${1+"$@"}, which
  # is contrary to our usage.  Disable this feature.
  alias -g '${1+"$@"}'='"$@"'
elif test -n "${BASH_VERSION+set}" && (set -o posix) >/dev/null 2>&1; then
  set -o posix
fi
DUALCASE=1; export DUALCASE # for MKS sh

# Support unset when possible.
if ( (MAIL=60; unset MAIL) || exit) >/dev/null 2>&1; then
  as_unset=unset
else
  as_unset=false
fi


# Work around bugs in pre-3.0 UWIN ksh.
$as_unset ENV MAIL MAILPATH
PS1='$ '
PS2='> '
PS4='+ '

# NLS nuisances.
for as_var in \
  LANG LANGUAGE LC_ADDRESS LC_ALL LC_COLLATE LC_CTYPE LC_IDENTIFICATION \
  LC_MEASUREMENT LC_MESSAGES LC_MONETARY LC_NAME LC_NUMERIC LC_PAPER \
  LC_TELEPHONE LC_TIME
do
  if (set +x; test -z "`(eval $as_var=C; export $as_var) 2>&1`"); then
    eval $as_var=C; export $as_var
  else
    $as_unset $as_var
  fi
done

# Required to use basename.
if expr a : '\(a\)' >/dev/null 2>&1; then
  as_expr=expr
else
  as_expr=false
fi

if (basename /) >/dev/null 2>&1 && test "X`basename / 2>&1`" = "X/"; then
  as_basename=basename
else
  as_basename=false
fi


# Name of the executable.
as_me=`$as_basename "$0" ||
$as_expr X/"$0" : '.*/\([^/][^/]*\)/*$' \| \
	 X"$0" : 'X\(//\)$' \| \
	 X"$0" : 'X\(/\)$' \| \
	 .     : '\(.\)' 2>/dev/null ||
echo X/"$0" |
    sed '/^.*\/\([^/][^/]*\)\/*$/{ s//\1/; q; }
  	  /^X\/\(\/\/\)$/{ s//\1/; q; }
  	  /^X\/\(\/\).*/{ s//\1/; q; }
  	  s/.*/./; q'`


# PATH needs CR, and LINENO needs CR and PATH.
# Avoid depending upon Character Ranges.
as_cr_letters='abcdefghijklmnopqrstuvwxyz'
as_cr_LETTERS='ABCDEFGHIJKLMNOPQRSTUVWXYZ'
as_cr_Letters=$as_cr_letters$as_cr_LETTERS
as_cr_digits='0123456789'
as_cr_alnum=$as_cr_Letters$as_cr_digits

# The user is always right.
if test "${PATH_SEPARATOR+set}" != set; then
  echo "#! /bin/sh" >conf$$.sh
  echo  "exit 0"   >>conf$$.sh
  chmod +x conf$$.sh
  if (PATH="/nonexistent;."; conf$$.sh) >/dev/null 2>&1; then
    PATH_SEPARATOR=';'
  else
    PATH_SEPARATOR=:
  fi
  rm -f conf$$.sh
fi


  as_lineno_1=$LINENO
  as_lineno_2=$LINENO
  as_lineno_3=`(expr $as_lineno_1 + 1) 2>/dev/null`
  test "x$as_lineno_1" != "x$as_lineno_2" &&
  test "x$as_lineno_3"  = "x$as_lineno_2"  || {
  # Find who we are.  Look in the path if we contain no path at all
  # relative or not.
  case $0 in
    *[\\/]* ) as_myself=$0 ;;
    *) as_save_IFS=$IFS; IFS=$PATH_SEPARATOR
for as_dir in $PATH
do
  IFS=$as_save_IFS
  test -z "$as_dir" && as_dir=.
  test -r "$as_dir/$0" && as_myself=$as_dir/$0 && break
done

       ;;
  esac
  # We did not find ourselves, most probably we were run as `sh COMMAND'
  # in which case we are not to be found in the path.
  if test "x$as_myself" = x; then
    as_myself=$0
  fi
  if test ! -f "$as_myself"; then
    { echo "$as_me: error: cannot find myself; rerun with an absolute path" >&2
   { (exit 1); exit 1; }; }
  fi
  case $CONFIG_SHELL in
  '')
    as_save_IFS=$IFS; IFS=$PATH_SEPARATOR
for as_dir in /bin$PATH_SEPARATOR/usr/bin$PATH_SEPARATOR$PATH
do
  IFS=$as_save_IFS
  test -z "$as_dir" && as_dir=.
  for as_base in sh bash ksh sh5; do
	 case $as_dir in
	 /*)
	   if ("$as_dir/$as_base" -c '
  as_lineno_1=$LINENO
  as_lineno_2=$LINENO
  as_lineno_3=`(expr $as_lineno_1 + 1) 2>/dev/null`
  test "x$as_lineno_1" != "x$as_lineno_2" &&
  test "x$as_lineno_3"  = "x$as_lineno_2" ') 2>/dev/null; then
	     $as_unset BASH_ENV || test "${BASH_ENV+set}" != set || { BASH_ENV=; export BASH_ENV; }
	     $as_unset ENV || test "${ENV+set}" != set || { ENV=; export ENV; }
	     CONFIG_SHELL=$as_dir/$as_base
	     export CONFIG_SHELL
	     exec "$CONFIG_SHELL" "$0" ${1+"$@"}
	   fi;;
	 esac
       done
done
;;
  esac

  # Create $as_me.lineno as a copy of $as_myself, but with $LINENO
  # uniformly replaced by the line number.  The first 'sed' inserts a
  # line-number line before each line; the second 'sed' does the real
  # work.  The second script uses 'N' to pair each line-number line
  # with the numbered line, and appends trailing '-' during
  # substitution so that $LINENO is not a special case at line end.
  # (Raja R Harinath suggested sed '=', and Paul Eggert wrote the
  # second 'sed' script.  Blame Lee E. McMahon for sed's syntax.  :-)
  sed '=' <$as_myself |
    sed '
      N
      s,$,-,
      : loop
      s,^\(['$as_cr_digits']*\)\(.*\)[$]LINENO\([^'$as_cr_alnum'_]\),\1\2\1\3,
      t loop
      s,-$,,
      s,^['$as_cr_digits']*\n,,
    ' >$as_me.lineno &&
  chmod +x $as_me.lineno ||
    { echo "$as_me: error: cannot create $as_me.lineno; rerun with a POSIX shell" >&2
   { (exit 1); exit 1; }; }

  # Don't try to exec as it changes $[0], causing all sort of problems
  # (the dirname of $[0] is not the place where we might find the
  # original and so on.  Autoconf is especially sensible to this).
  . ./$as_me.lineno
  # Exit status is that of the last command.
  exit
}


case `echo "testing\c"; echo 1,2,3`,`echo -n testing; echo 1,2,3` in
  *c*,-n*) ECHO_N= ECHO_C='
' ECHO_T='	' ;;
  *c*,*  ) ECHO_N=-n ECHO_C= ECHO_T= ;;
  *)       ECHO_N= ECHO_C='\c' ECHO_T= ;;
esac

if expr a : '\(a\)' >/dev/null 2>&1; then
  as_expr=expr
else
  as_expr=false
fi

rm -f conf$$ conf$$.exe conf$$.file
echo >conf$$.file
if ln -s conf$$.file conf$$ 2>/dev/null; then
  # We could just check for DJGPP; but this test a) works b) is more generic
  # and c) will remain valid once DJGPP supports symlinks (DJGPP 2.04).
  if test -f conf$$.exe; then
    # Don't use ln at all; we don't have any links
    as_ln_s='cp -p'
  else
    as_ln_s='ln -s'
  fi
elif ln conf$$.file conf$$ 2>/dev/null; then
  as_ln_s=ln
else
  as_ln_s='cp -p'
fi
rm -f conf$$ conf$$.exe conf$$.file

if mkdir -p . 2>/dev/null; then
  as_mkdir_p=:
else
  test -d ./-p && rmdir ./-p
  as_mkdir_p=false
fi

as_executable_p="test -f"

# Sed expression to map a string onto a valid CPP name.
as_tr_cpp="eval sed 'y%*$as_cr_letters%P$as_cr_LETTERS%;s%[^_$as_cr_alnum]%_%g'"

# Sed expression to map a string onto a valid variable name.
as_tr_sh="eval sed 'y%*+%pp%;s%[^_$as_cr_alnum]%_%g'"


# IFS
# We need space, tab and new line, in precisely that order.
as_nl='
'
IFS=" 	$as_nl"

# CDPATH.
$as_unset CDPATH


# Name of the host.
# hostname on some systems (SVR3.2, Linux) returns a bogus exit status,
# so uname gets run too.
ac_hostname=`(hostname || uname -n) 2>/dev/null | sed 1q`

exec 6>&1

#
# Initializations.
#
ac_default_prefix=/usr/local
ac_config_libobj_dir=.
cross_compiling=no
subdirs=
MFLAGS=
MAKEFLAGS=
SHELL=${CONFIG_SHELL-/bin/sh}

# Maximum number of lines to put in a shell here document.
# This variable seems obsolete.  It should probably be removed, and
# only ac_max_sed_lines should be used.
: ${ac_max_here_lines=38}

# Identity of this package.
PACKAGE_NAME='CoaSim-Guile'
PACKAGE_TARNAME='coasim-guile'
PACKAGE_VERSION='4.0.0'
PACKAGE_STRING='CoaSim-Guile 4.0.0'
PACKAGE_BUGREPORT='mailund@birc.dk'

ac_subst_vars='SHELL PATH_SEPARATOR PACKAGE_NAME PACKAGE_TARNAME PACKAGE_VERSION PACKAGE_STRING PACKAGE_BUGREPORT exec_prefix prefix program_transform_name bindir sbindir libexecdir datadir sysconfdir sharedstatedir localstatedir libdir includedir oldincludedir infodir mandir build_alias host_alias target_alias DEFS ECHO_C ECHO_N ECHO_T LIBS INSTALL_PROGRAM INSTALL_SCRIPT INSTALL_DATA CYGPATH_W PACKAGE VERSION ACLOCAL AUTOCONF AUTOMAKE AUTOHEADER MAKEINFO install_sh STRIP ac_ct_STRIP INSTALL_STRIP_PROGRAM mkdir_p AWK SET_MAKE am__leading_dot AMTAR am__tar am__untar CXX CXXFLAGS LDFLAGS CPPFLAGS ac_ct_CXX EXEEXT OBJEXT DEPDIR am__include am__quote AMDEP_TRUE AMDEP_FALSE AMDEPBACKSLASH CXXDEPMODE am__fastdepCXX_TRUE am__fastdepCXX_FALSE LIBOBJS LTLIBOBJS'
ac_subst_files=''

# Initialize some variables set by options.
ac_init_help=
ac_init_version=false
# The variables have the same names as the options, with
# dashes changed to underlines.
cache_file=/dev/null
exec_prefix=NONE
no_create=
no_recursion=
prefix=NONE
program_prefix=NONE
program_suffix=NONE
program_transform_name=s,x,x,
silent=
site=
srcdir=
verbose=
x_includes=NONE
x_libraries=NONE

# Installation directory options.
# These are left unexpanded so users can "make install exec_prefix=/foo"
# and all the variables that are supposed to be based on exec_prefix
# by default will actually change.
# Use braces instead of parens because sh, perl, etc. also accept them.
bindir='${exec_prefix}/bin'
sbindir='${exec_prefix}/sbin'
libexecdir='${exec_prefix}/libexec'
datadir='${prefix}/share'
sysconfdir='${prefix}/etc'
sharedstatedir='${prefix}/com'
localstatedir='${prefix}/var'
libdir='${exec_prefix}/lib'
includedir='${prefix}/include'
oldincludedir='/usr/include'
infodir='${prefix}/info'
mandir='${prefix}/man'

ac_prev=
for ac_option
do
  # If the previous option needs an argument, assign it.
  if test -n "$ac_prev"; then
    eval "$ac_prev=\$ac_option"
    ac_prev=
    continue
  fi

  ac_optarg=`expr "x$ac_option" : 'x[^=]*=\(.*\)'`

  # Accept the important Cygnus configure options, so we can diagnose typos.

  case $ac_option in

  -bindir | --bindir | --bindi | --bind | --bin | --bi)
    ac_prev=bindir ;;
  -bindir=* | --bindir=* | --bindi=* | --bind=* | --bin=* | --bi=*)
    bindir=$ac_optarg ;;

  -build | --build | --buil | --bui | --bu)
    ac_prev=build_alias ;;
  -build=* | --build=* | --buil=* | --bui=* | --bu=*)
    build_alias=$ac_optarg ;;

  -cache-file | --cache-file | --cache-fil | --cache-fi \
  | --cache-f | --cache- | --cache | --cach | --cac | --ca | --c)
    ac_prev=cache_file ;;
  -cache-file=* | --cache-file=* | --cache-fil=* | --cache-fi=* \
  | --cache-f=* | --cache-=* | --cache=* | --cach=* | --cac=* | --ca=* | --c=*)
    cache_file=$ac_optarg ;;

  --config-cache | -C)
    cache_file=config.cache ;;

  -datadir | --datadir | --datadi | --datad | --data | --dat | --da)
    ac_prev=datadir ;;
  -datadir=* | --datadir=* | --datadi=* | --datad=* | --data=* | --dat=* \
  | --da=*)
    datadir=$ac_optarg ;;

  -disable-* | --disable-*)
    ac_feature=`expr "x$ac_option" : 'x-*disable-\(.*\)'`
    # Reject names that are not valid shell variable names.
    expr "x$ac_feature" : ".*[^-_$as_cr_alnum]" >/dev/null &&
      { echo "$as_me: error: invalid feature name: $ac_feature" >&2
   { (exit 1); exit 1; }; }
    ac_feature=`echo $ac_feature | sed 's/-/_/g'`
    eval "enable_$ac_feature=no" ;;

  -enable-* | --enable-*)
    ac_feature=`expr "x$ac_option" : 'x-*enable-\([^=]*\)'`
    # Reject names that are not valid shell variable names.
    expr "x$ac_feature" : ".*[^-_$as_cr_alnum]" >/dev/null &&
      { echo "$as_me: error: invalid feature name: $ac_feature" >&2
   { (exit 1); exit 1; }; }
    ac_feature=`echo $ac_feature | sed 's/-/_/g'`
    case $ac_option in
      *=*) ac_optarg=`echo "$ac_optarg" | sed "s/'/'\\\\\\\\''/g"`;;
      *) ac_optarg=yes ;;
    esac
    eval "enable_$ac_feature='$ac_optarg'" ;;

  -exec-prefix | --exec_prefix | --exec-prefix | --exec-prefi \
  | --exec-pref | --exec-pre | --exec-pr | --exec-p | --exec- \
  | --exec | --exe | --ex)
    ac_prev=exec_prefix ;;
  -exec-prefix=* | --exec_prefix=* | --exec-prefix=* | --exec-prefi=* \
  | --exec-pref=* | --exec-pre=* | --exec-pr=* | --exec-p=* | --exec-=* \
  | --exec=* | --exe=* | --ex=*)
    exec_prefix=$ac_optarg ;;

  -gas | --gas | --ga | --g)
    # Obsolete; use --with-gas.
    with_gas=yes ;;

  -help | --help | --hel | --he | -h)
    ac_init_help=long ;;
  -help=r* | --help=r* | --hel=r* | --he=r* | -hr*)
    ac_init_help=recursive ;;
  -help=s* | --help=s* | --hel=s* | --he=s* | -hs*)
    ac_init_help=short ;;

  -host | --host | --hos | --ho)
    ac_prev=host_alias ;;
  -host=* | --host=* | --hos=* | --ho=*)
    host_alias=$ac_optarg ;;

  -includedir | --includedir | --includedi | --included | --include \
  | --includ | --inclu | --incl | --inc)
    ac_prev=includedir ;;
  -includedir=* | --includedir=* | --includedi=* | --included=* | --include=* \
  | --includ=* | --inclu=* | --incl=* | --inc=*)
    includedir=$ac_optarg ;;

  -infodir | --infodir | --infodi | --infod | --info | --inf)
    ac_prev=infodir ;;
  -infodir=* | --infodir=* | --infodi=* | --infod=* | --info=* | --inf=*)
    infodir=$ac_optarg ;;

  -libdir | --libdir | --libdi | --libd)
    ac_prev=libdir ;;
  -libdir=* | --libdir=* | --libdi=* | --libd=*)
    libdir=$ac_optarg ;;

  -libexecdir | --libexecdir | --libexecdi | --libexecd | --libexec \
  | --libexe | --libex | --libe)
    ac_prev=libexecdir ;;
  -libexecdir=* | --libexecdir=* | --libexecdi=* | --libexecd=* | --libexec=* \
  | --libexe=* | --libex=* | --libe=*)
    libexecdir=$ac_optarg ;;

  -localstatedir | --localstatedir | --localstatedi | --localstated \
  | --localstate | --localstat | --localsta | --localst \
  | --locals | --local | --loca | --loc | --lo)
    ac_prev=localstatedir ;;
  -localstatedir=* | --localstatedir=* | --localstatedi=* | --localstated=* \
  | --localstate=* | --localstat=* | --localsta=* | --localst=* \
  | --locals=* | --local=* | --loca=* | --loc=* | --lo=*)
    localstatedir=$ac_optarg ;;

  -mandir | --mandir | --mandi | --mand | --man | --ma | --m)
    ac_prev=mandir ;;
  -mandir=* | --mandir=* | --mandi=* | --mand=* | --man=* | --ma=* | --m=*)
    mandir=$ac_optarg ;;

  -nfp | --nfp | --nf)
    # Obsolete; use --without-fp.
    with_fp=no ;;

  -no-create | --no-create | --no-creat | --no-crea | --no-cre \
  | --no-cr | --no-c | -n)
    no_create=yes ;;

  -no-recursion | --no-recursion | --no-recursio | --no-recursi \
  | --no-recurs | --no-recur | --no-recu | --no-rec | --no-re | --no-r)
    no_recursion=yes ;;

  -oldincludedir | --oldincludedir | --oldincludedi | --oldincluded \
  | --oldinclude | --oldinclud | --oldinclu | --oldincl | --oldinc \
  | --oldin | --oldi | --old | --ol | --o)
    ac_prev=oldincludedir ;;
  -oldincludedir=* | --oldincludedir=* | --oldincludedi=* | --oldincluded=* \
  | --oldinclude=* | --oldinclud=* | --oldinclu=* | --oldincl=* | --oldinc=* \
  | --oldin=* | --oldi=* | --old=* | --ol=* | --o=*)
    oldincludedir=$ac_optarg ;;

  -prefix | --prefix | --prefi | --pref | --pre | --pr | --p)
    ac_prev=prefix ;;
  -prefix=* | --prefix=* | --prefi=* | --pref=* | --pre=* | --pr=* | --p=*)
    prefix=$ac_optarg ;;

  -program-prefix | --program-prefix | --program-prefi | --program-pref \
  | --program-pre | --program-pr | --program-p)
    ac_prev=program_prefix ;;
  -program-prefix=* | --program-prefix=* | --program-prefi=* \
  | --program-pref=* | --program-pre=* | --program-pr=* | --program-p=*)
    program_prefix=$ac_optarg ;;

  -program-suffix | --program-suffix | --program-suffi | --program-suff \
  | --program-suf | --program-su | --program-s)
    ac_prev=program_suffix ;;
  -program-suffix=* | --program-suffix=* | --program-suffi=* \
  | --program-suff=* | --program-suf=* | --program-su=* | --program-s=*)
    program_suffix=$ac_optarg ;;

  -program-transform-name | --program-transform-name \
  | --program-transform-nam | --program-transform-na \
  | --program-transform-n | --program-transform- \
  | --program-transform | --program-transfor \
  | --program-transfo | --program-transf \
  | --program-trans | --program-tran \
  | --progr-tra | --program-tr | --program-t)
    ac_prev=program_transform_name ;;
  -program-transform-name=* | --program-transform-name=* \
  | --program-transform-nam=* | --program-transform-na=* \
  | --program-transform-n=* | --program-transform-=* \
  | --program-transform=* | --program-transfor=* \
  | --program-transfo=* | --program-transf=* \
  | --program-trans=* | --program-tran=* \
  | --progr-tra=* | --program-tr=* | --program-t=*)
    program_transform_name=$ac_optarg ;;

  -q | -quiet | --quiet | --quie | --qui | --qu | --q \
  | -silent | --silent | --silen | --sile | --sil)
    silent=yes ;;

  -sbindir | --sbindir | --sbindi | --sbind | --sbin | --sbi | --sb)
    ac_prev=sbindir ;;
  -sbindir=* | --sbindir=* | --sbindi=* | --sbind=* | --sbin=* \
  | --sbi=* | --sb=*)
    sbindir=$ac_optarg ;;

  -sharedstatedir | --sharedstatedir | --sharedstatedi \
  | --sharedstated | --sharedstate | --sharedstat | --sharedsta \
  | --sharedst | --shareds | --shared | --share | --shar \
  | --sha | --sh)
    ac_prev=sharedstatedir ;;
  -sharedstatedir=* | --sharedstatedir=* | --sharedstatedi=* \
  | --sharedstated=* | --sharedstate=* | --sharedstat=* | --sharedsta=* \
  | --sharedst=* | --shareds=* | --shared=* | --share=* | --shar=* \
  | --sha=* | --sh=*)
    sharedstatedir=$ac_optarg ;;

  -site | --site | --sit)
    ac_prev=site ;;
  -site=* | --site=* | --sit=*)
    site=$ac_optarg ;;

  -srcdir | --srcdir | --srcdi | --srcd | --src | --sr)
    ac_prev=srcdir ;;
  -srcdir=* | --srcdir=* | --srcdi=* | --srcd=* | --src=* | --sr=*)
    srcdir=$ac_optarg ;;

  -sysconfdir | --sysconfdir | --sysconfdi | --sysconfd | --sysconf \
  | --syscon | --sysco | --sysc | --sys | --sy)
    ac_prev=sysconfdir ;;
  -sysconfdir=* | --sysconfdir=* | --sysconfdi=* | --sysconfd=* | --sysconf=* \
  | --syscon=* | --sysco=* | --sysc=* | --sys=* | --sy=*)
    sysconfdir=$ac_optarg ;;

  -target | --target | --targe | --targ | --tar | --ta | --t)
    ac_prev=target_alias ;;
  -target=* | --target=* | --targe=* | --targ=* | --tar=* | --ta=* | --t=*)
    target_alias=$ac_optarg ;;

  -v | -verbose | --verbose | --verbos | --verbo | --verb)
    verbose=yes ;;

  -version | --version | --versio | --versi | --vers | -V)
    ac_init_version=: ;;

  -with-* | --with-*)
    ac_package=`expr "x$ac_option" : 'x-*with-\([^=]*\)'`
    # Reject names that are not valid shell variable names.
    expr "x$ac_package" : ".*[^-_$as_cr_alnum]" >/dev/null &&
      { echo "$as_me: error: invalid package name: $ac_package" >&2
   { (exit 1); exit 1; }; }
    ac_package=`echo $ac_package| sed 's/-/_/g'`
    case $ac_option in
      *=*) ac_optarg=`echo "$ac_optarg" | sed "s/'/'\\\\\\\\''/g"`;;
      *) ac_optarg=yes ;;
    esac
    eval "with_$ac_package='$ac_optarg'" ;;

  -without-* | --without-*)
    ac_package=`expr "x$ac_option" : 'x-*without-\(.*\)'`
    # Reject names that are not valid shell variable names.
    expr "x$ac_package" : ".*[^-_$as_cr_alnum]" >/dev/null &&
      { echo "$as_me: error: invalid package name: $ac_package" >&2
   { (exit 1); exit 1; }; }
    ac_package=`echo $ac_package | sed 's/-/_/g'`
    eval "with_$ac_package=no" ;;

  --x)
    # Obsolete; use --with-x.
    with_x=yes ;;

  -x-includes | --x-includes | --x-include | --x-includ | --x-inclu \
  | --x-incl | --x-inc | --x-in | --x-i)
    ac_prev=x_includes ;;
  -x-includes=* | --x-includes=* | --x-include=* | --x-includ=* | --x-inclu=* \
  | --x-incl=* | --x-inc=* | --x-in=* | --x-i=*)
    x_includes=$ac_optarg ;;

  -x-libraries | --x-libraries | --x-librarie | --x-librari \
  | --x-librar | --x-libra | --x-libr | --x-lib | --x-li | --x-l)
    ac_prev=x_libraries ;;
  -x-libraries=* | --x-libraries=* | --x-librarie=* | --x-librari=* \
  | --x-librar=* | --x-libra=* | --x-libr=* | --x-lib=* | --x-li=* | --x-l=*)
    x_libraries=$ac_optarg ;;

  -*) { echo "$as_me: error: unrecognized option: $ac_option
Try \`$0 --help' for more information." >&2
   { (exit 1); exit 1; }; }
    ;;

  *=*)
    ac_envvar=`expr "x$ac_option" : 'x\([^=]*\)='`
    # Reject names that are not valid shell variable names.
    expr "x$ac_envvar" : ".*[^_$as_cr_alnum]" >/dev/null &&
      { echo "$as_me: error: invalid variable name: $ac_envvar" >&2
   { (exit 1); exit 1; }; }
    ac_optarg=`echo "$ac_optarg" | sed "s/'/'\\\\\\\\''/g"`
    eval "$ac_envvar='$ac_optarg'"
    export $ac_envvar ;;

  *)
    # FIXME: should be removed in autoconf 3.0.
    echo "$as_me: WARNING: you should use --build, --host, --target" >&2
    expr "x$ac_option" : ".*[^-._$as_cr_alnum]" >/dev/null &&
      echo "$as_me: WARNING: invalid host type: $ac_option" >&2
    : ${build_alias=$ac_option} ${host_alias=$ac_option} ${target_alias=$ac_option}
    ;;

  esac
done

if test -n "$ac_prev"; then
  ac_option=--`echo $ac_prev | sed 's/_/-/g'`
  { echo "$as_me: error: missing argument to $ac_option" >&2
   { (exit 1); exit 1; }; }
fi

# Be sure to have absolute paths.
for ac_var in exec_prefix prefix
do
  eval ac_val=$`echo $ac_var`
  case $ac_val in
    [\\/$]* | ?:[\\/]* | NONE | '' ) ;;
    *)  { echo "$as_me: error: expected an absolute directory name for --$ac_var: $ac_val" >&2
   { (exit 1); exit 1; }; };;
  esac
done

# Be sure to have absolute paths.
for ac_var in bindir sbindir libexecdir datadir sysconfdir sharedstatedir \
	      localstatedir libdir includedir oldincludedir infodir mandir
do
  eval ac_val=$`echo $ac_var`
  case $ac_val in
    [\\/$]* | ?:[\\/]* ) ;;
    *)  { echo "$as_me: error: expected an absolute directory name for --$ac_var: $ac_val" >&2
   { (exit 1); exit 1; }; };;
  esac
done

# There might be people who depend on the old broken behavior: `$host'
# used to hold the argument of --host etc.
# FIXME: To remove some day.
build=$build_alias
host=$host_alias
target=$target_alias

# FIXME: To remove some day.
if test "x$host_alias" != x; then
  if test "x$build_alias" = x; then
    cross_compiling=maybe
    echo "$as_me: WARNING: If you wanted to set the --build type, don't use --host.
    If a cross compiler is detected then cross compile mode will be used." >&2
  elif test "x$build_alias" != "x$host_alias"; then
    cross_compiling=yes
  fi
fi

ac_tool_prefix=
test -n "$host_alias" && ac_tool_prefix=$host_alias-

test "$silent" = yes && exec 6>/dev/null


# Find the source files, if location was not specified.
if test -z "$srcdir"; then
  ac_srcdir_defaulted=yes
  # Try the directory containing this script, then its parent.
  ac_confdir=`(dirname "$0") 2>/dev/null ||
$as_expr X"$0" : 'X\(.*[^/]\)//*[^/][^/]*/*$' \| \
	 X"$0" : 'X\(//\)[^/]' \| \
	 X"$0" : 'X\(//\)$' \| \
	 X"$0" : 'X\(/\)' \| \
	 .     : '\(.\)' 2>/dev/null ||
echo X"$0" |
    sed '/^X\(.*[^/]\)\/\/*[^/][^/]*\/*$/{ s//\1/; q; }
  	  /^X\(\/\/\)[^/].*/{ s//\1/; q; }
  	  /^X\(\/\/\)$/{ s//\1/; q; }
  	  /^X\(\/\).*/{ s//\1/; q; }
  	  s/.*/./; q'`
  srcdir=$ac_confdir
  if test ! -r $srcdir/$ac_unique_file; then
    srcdir=..
  fi
else
  ac_srcdir_defaulted=no
fi
if test ! -r $srcdir/$ac_unique_file; then
  if test "$ac_srcdir_defaulted" = yes; then
    { echo "$as_me: error: cannot find sources ($ac_unique_file) in $ac_confdir or .." >&2
   { (exit 1); exit 1; }; }
  else
    { echo "$as_me: error: cannot find sources ($ac_unique_file) in $srcdir" >&2
   { (exit 1); exit 1; }; }
  fi
fi
(cd $srcdir && test -r ./$ac_unique_file) 2>/dev/null ||
  { echo "$as_me: error: sources are in $srcdir, but \`cd $srcdir' does not work" >&2
   { (exit 1); exit 1; }; }
srcdir=`echo "$srcdir" | sed 's%\([^\\/]\)[\\/]*$%\1%'`
ac_env_build_alias_set=${build_alias+set}
ac_env_build_alias_value=$build_alias
ac_cv_env_build_alias_set=${build_alias+set}
ac_cv_env_build_alias_value=$build_alias
ac_env_host_alias_set=${host_alias+set}
ac_env_host_alias_value=$host_alias
ac_cv_env_host_alias_set=${host_alias+set}
ac_cv_env_host_alias_value=$host_alias
ac_env_target_alias_set=${target_alias+set}
ac_env_target_alias_value=$target_alias
ac_cv_env_target_alias_set=${target_alias+set}
ac_cv_env_target_alias_value=$target_alias
ac_env_CXX_set=${CXX+set}
ac_env_CXX_value=$CXX
ac_cv_env_CXX_set=${CXX+set}
ac_cv_env_CXX_value=$CXX
ac_env_CXXFLAGS_set=${CXXFLAGS+set}
ac_env_CXXFLAGS_value=$CXXFLAGS
ac_cv_env_CXXFLAGS_set=${CXXFLAGS+set}
ac_cv_env_CXXFLAGS_value=$CXXFLAGS
ac_env_LDFLAGS_set=${LDFLAGS+set}
ac_env_LDFLAGS_value=$LDFLAGS
ac_cv_env_LDFLAGS_set=${LDFLAGS+set}
ac_cv_env_LDFLAGS_value=$LDFLAGS
ac_env_CPPFLAGS_set=${CPPFLAGS+set}
ac_env_CPPFLAGS_value=$CPPFLAGS
ac_cv_env_CPPFLAGS_set=${CPPFLAGS+set}
ac_cv_env_CPPFLAGS_value=$CPPFLAGS

#
# Report the --help message.
#
if test "$ac_init_help" = "long"; then
  # Omit some internal or obsolete options to make the list less imposing.
  # This message is too long to be a string in the A/UX 3.1 sh.
  cat <<_ACEOF
\`configure' configures CoaSim-Guile 4.0.0 to adapt to many kinds of systems.

Usage: $0 [OPTION]... [VAR=VALUE]...

To assign environment variables (e.g., CC, CFLAGS...), specify them as
VAR=VALUE.  See below for descriptions of some of the useful variables.

Defaults for the options are specified in brackets.

Configuration:
  -h, --help              display this help and exit
      --help=short        display options specific to this package
      --help=recursive    display the short help of all the included packages
  -V, --version           display version information and exit
  -q, --quiet, --silent   do not print \`checking...' messages
      --cache-file=FILE   cache test results in FILE [disabled]
  -C, --config-cache      alias for \`--cache-file=config.cache'
  -n, --no-create         do not create output files
      --srcdir=DIR        find the sources in DIR [configure dir or \`..']

_ACEOF

  cat <<_ACEOF
Installation directories:
  --prefix=PREFIX         install architecture-independent files in PREFIX
			  [$ac_default_prefix]
  --exec-prefix=EPREFIX   install architecture-dependent files in EPREFIX
			  [PREFIX]

By default, \`make install' will install all the files in
\`$ac_default_prefix/bin', \`$ac_default_prefix/lib' etc.  You can specify
an installation prefix other than \`$ac_default_prefix' using \`--prefix',
for instance \`--prefix=\$HOME'.

For better control, use the options below.

Fine tuning of the installation directories:
  --bindir=DIR           user executables [EPREFIX/bin]
  --sbindir=DIR          system admin executables [EPREFIX/sbin]
  --libexecdir=DIR       program executables [EPREFIX/libexec]
  --datadir=DIR          read-only architecture-independent data [PREFIX/share]
  --sysconfdir=DIR       read-only single-machine data [PREFIX/etc]
  --sharedstatedir=DIR   modifiable architecture-independent data [PREFIX/com]
  --localstatedir=DIR    modifiable single-machine data [PREFIX/var]
  --libdir=DIR           object code libraries [EPREFIX/lib]
  --includedir=DIR       C header files [PREFIX/include]
  --oldincludedir=DIR    C header files for non-gcc [/usr/include]
  --infodir=DIR          info documentation [PREFIX/info]
  --mandir=DIR           man documentation [PREFIX/man]
_ACEOF

  cat <<\_ACEOF

Program names:
  --program-prefix=PREFIX            prepend PREFIX to installed program names
  --program-suffix=SUFFIX            append SUFFIX to installed program names
  --program-transform-name=PROGRAM   run sed PROGRAM on installed program names
_ACEOF
fi

if test -n "$ac_init_help"; then
  case $ac_init_help in
     short | recursive ) echo "Configuration of CoaSim-Guile 4.0.0:";;
   esac
  cat <<\_ACEOF

Optional Features:
  --disable-FEATURE       do not include FEATURE (same as --enable-FEATURE=no)
  --enable-FEATURE[=ARG]  include FEATURE [ARG=yes]
  --disable-dependency-tracking  speeds up one-time build
  --enable-dependency-tracking   do not reject slow dependency extractors

Some influential environment variables:
  CXX         C++ compiler command
  CXXFLAGS    C++ compiler flags
  LDFLAGS     linker flags, e.g. -L<lib dir> if you have libraries in a
              nonstandard directory <lib dir>
  CPPFLAGS    C/C++ preprocessor flags, e.g. -I<include dir> if you have
              headers in a nonstandard directory <include dir>

Use these variables to override the choices made by `configure' or to help
it to find libraries and programs with nonstandard names/locations.

Report bugs to <mailund@birc.dk>.
_ACEOF
fi

if test "$ac_init_help" = "recursive"; then
  # If there are subdirs, report their specific --help.
  ac_popdir=`pwd`
  for ac_dir in : $ac_subdirs_all; do test "x$ac_dir" = x: && continue
    test -d $ac_dir || continue
    ac_builddir=.

if test "$ac_dir" != .; then
  ac_dir_suffix=/`echo "$ac_dir" | sed 's,^\.[\\/],,'`
  # A "../" for each directory in $ac_dir_suffix.
  ac_top_builddir=`echo "$ac_dir_suffix" | sed 's,/[^\\/]*,../,g'`
else
  ac_dir_suffix= ac_top_builddir=
fi

case $srcdir in
  .)  # No --srcdir option.  We are building in place.
    ac_srcdir=.
    if test -z "$ac_top_builddir"; then
       ac_top_srcdir=.
    else
       ac_top_srcdir=`echo $ac_top_builddir | sed 's,/$,,'`
    fi ;;
  [\\/]* | ?:[\\/]* )  # Absolute path.
    ac_srcdir=$srcdir$ac_dir_suffix;
    ac_top_srcdir=$srcdir ;;
  *) # Relative path.
    ac_srcdir=$ac_top_builddir$srcdir$ac_dir_suffix
    ac_top_srcdir=$ac_top_builddir$srcdir ;;
esac

# Do not use `cd foo && pwd` to compute absolute paths, because
# the directories may not exist.
case `pwd` in
.) ac_abs_builddir="$ac_dir";;
*)
  case "$ac_dir" in
  .) ac_abs_builddir=`pwd`;;
  [\\/]* | ?:[\\/]* ) ac_abs_builddir="$ac_dir";;
  *) ac_abs_builddir=`pwd`/"$ac_dir";;
  esac;;
esac
case $ac_abs_builddir in
.) ac_abs_top_builddir=${ac_top_builddir}.;;
*)
  case ${ac_top_builddir}. in
  .) ac_abs_top_builddir=$ac_abs_builddir;;
  [\\/]* | ?:[\\/]* ) ac_abs_top_builddir=${ac_top_builddir}.;;
  *) ac_abs_top_builddir=$ac_abs_builddir/${ac_top_builddir}.;;
  esac;;
esac
case $ac_abs_builddir in
.) ac_abs_srcdir=$ac_srcdir;;
*)
  case $ac_srcdir in
  .) ac_abs_srcdir=$ac_abs_builddir;;
  [\\/]* | ?:[\\/]* ) ac_abs_srcdir=$ac_srcdir;;
  *) ac_abs_srcdir=$ac_abs_builddir/$ac_srcdir;;
  esac;;
esac
case $ac_abs_builddir in
.) ac_abs_top_srcdir=$ac_top_srcdir;;
*)
  case $ac_top_srcdir in
  .) ac_abs_top_srcdir=$ac_abs_builddir;;
  [\\/]* | ?:[\\/]* ) ac_abs_top_srcdir=$ac_top_srcdir;;
  *) ac_abs_top_srcdir=$ac_abs_builddir/$ac_top_srcdir;;
  esac;;
esac

    cd $ac_dir
    # Check for guested configure; otherwise get Cygnus style configure.
    if test -f $ac_srcdir/configure.gnu; then
      echo
      $SHELL $ac_srcdir/configure.gnu  --help=recursive
    elif test -f $ac_srcdir/configure; then
      echo
      $SHELL $ac_srcdir/configure  --help=recursive
    elif test -f $ac_srcdir/configure.ac ||
	   test -f $ac_srcdir/configure.in; then
      echo
      $ac_configure --help
    else
      echo "$as_me: WARNING: no configuration information is in $ac_dir" >&2
    fi
    cd $ac_popdir
  done
fi

test -n "$ac_init_help" && exit 0
if $ac_init_version; then
  cat <<\_ACEOF
CoaSim-Guile configure 4.0.0
generated by GNU Autoconf 2.59

Copyright (C) 2003 Free Software Foundation, Inc.
This configure script is free software; the Free Software Foundation
gives unlimited permission to copy, distribute and modify it.
_ACEOF
  exit 0
fi
exec 5>config.log
cat >&5 <<_ACEOF
This file contains any messages produced by compilers while
running configure, to aid debugging if configure makes a mistake.

It was created by CoaSim-Guile $as_me 4.0.0, which was
generated by GNU Autoconf 2.59.  Invocation command line was

  $ $0 $@

_ACEOF
{
cat <<_ASUNAME
## --------- ##
## Platform. ##
## --------- ##

hostname = `(hostname || uname -n) 2>/dev/null | sed 1q`
uname -m = `(uname -m) 2>/dev/null || echo unknown`
uname -r = `(uname -r) 2>/dev/null || echo unknown`
uname -s = `(uname -s) 2>/dev/null || echo unknown`
uname -v = `(uname -v) 2>/dev/null || echo unknown`

/usr/bin/uname -p = `(/usr/bin/uname -p) 2>/dev/null || echo unknown`
/bin/uname -X     = `(/bin/uname -X) 2>/dev/null     || echo unknown`

/bin/arch              = `(/bin/arch) 2>/dev/null              || echo unknown`
/usr/bin/arch -k       = `(/usr/bin/arch -k) 2>/dev/null       || echo unknown`
/usr/convex/getsysinfo = `(/usr/convex/getsysinfo) 2>/dev/null || echo unknown`
hostinfo               = `(hostinfo) 2>/dev/null               || echo unknown`
/bin/machine           = `(/bin/machine) 2>/dev/null           || echo unknown`
/usr/bin/oslevel       = `(/usr/bin/oslevel) 2>/dev/null       || echo unknown`
/bin/universe          = `(/bin/universe) 2>/dev/null          || echo unknown`

_ASUNAME

as_save_IFS=$IFS; IFS=$PATH_SEPARATOR
for as_dir in $PATH
do
  IFS=$as_save_IFS
  test -z "$as_dir" && as_dir=.
  echo "PATH: $as_dir"
done

} >&5

cat >&5 <<_ACEOF


## ----------- ##
## Core tests. ##
## ----------- ##

_ACEOF


# Keep a trace of the command line.
# Strip out --no-create and --no-recursion so they do not pile up.
# Strip out --silent because we don't want to record it for future runs.
# Also quote any args containing shell meta-characters.
# Make two passes to allow for proper duplicate-argument suppression.
ac_configure_args=
ac_configure_args0=
ac_configure_args1=
ac_sep=
ac_must_keep_next=false
for ac_pass in 1 2
do
  for ac_arg
  do
    case $ac_arg in
    -no-create | --no-c* | -n | -no-recursion | --no-r*) continue ;;
    -q | -quiet | --quiet | --quie | --qui | --qu | --q \
    | -silent | --silent | --silen | --sile | --sil)
      continue ;;
    *" "*|*"	"*|*[\[\]\~\#\$\^\&\*\(\)\{\}\\\|\;\<\>\?\"\']*)
      ac_arg=`echo "$ac_arg" | sed "s/'/'\\\\\\\\''/g"` ;;
    esac
    case $ac_pass in
    1) ac_configure_args0="$ac_configure_args0 '$ac_arg'" ;;
    2)
      ac_configure_args1="$ac_configure_args1 '$ac_arg'"
      if test $ac_must_keep_next = true; then
	ac_must_keep_next=false # Got value, back to normal.
      else
	case $ac_arg in
	  *=* | --config-cache | -C | -disable-* | --disable-* \
	  | -enable-* | --enable-* | -gas | --g* | -nfp | --nf* \
	  | -q | -quiet | --q* | -silent | --sil* | -v | -verb* \
	  | -with-* | --with-* | -without-* | --without-* | --x)
	    case "$ac_configure_args0 " in
	      "$ac_configure_args1"*" '$ac_arg' "* ) continue ;;
	    esac
	    ;;
	  -* ) ac_must_keep_next=true ;;
	esac
      fi
      ac_configure_args="$ac_configure_args$ac_sep'$ac_arg'"
      # Get rid of the leading space.
      ac_sep=" "
      ;;
    esac
  done
done
$as_unset ac_configure_args0 || test "${ac_configure_args0+set}" != set || { ac_configure_args0=; export ac_configure_args0; }
$as_unset ac_configure_args1 || test "${ac_configure_args1+set}" != set || { ac_configure_args1=; export ac_configure_args1; }

# When interrupted or exit'd, cleanup temporary files, and complete
# config.log.  We remove comments because anyway the quotes in there
# would cause problems or look ugly.
# WARNING: Be sure not to use single quotes in there, as some shells,
# such as our DU 5.0 friend, will then `close' the trap.
trap 'exit_status=$?
  # Save into config.log some information that might help in debugging.
  {
    echo

    cat <<\_ASBOX
## ---------------- ##
## Cache variables. ##
## ---------------- ##
_ASBOX
    echo
    # The following way of writing the cache mishandles newlines in values,
{
  (set) 2>&1 |
    case `(ac_space='"'"' '"'"'; set | grep ac_space) 2>&1` in
    *ac_space=\ *)
      sed -n \
	"s/'"'"'/'"'"'\\\\'"'"''"'"'/g;
	  s/^\\([_$as_cr_alnum]*_cv_[_$as_cr_alnum]*\\)=\\(.*\\)/\\1='"'"'\\2'"'"'/p"
      ;;
    *)
      sed -n \
	"s/^\\([_$as_cr_alnum]*_cv_[_$as_cr_alnum]*\\)=\\(.*\\)/\\1=\\2/p"
      ;;
    esac;
}
    echo

    cat <<\_ASBOX
## ----------------- ##
## Output variables. ##
## ----------------- ##
_ASBOX
    echo
    for ac_var in $ac_subst_vars
    do
      eval ac_val=$`echo $ac_var`
      echo "$ac_var='"'"'$ac_val'"'"'"
    done | sort
    echo

    if test -n "$ac_subst_files"; then
      cat <<\_ASBOX
## ------------- ##
## Output files. ##
## ------------- ##
_ASBOX
      echo
      for ac_var in $ac_subst_files
      do
	eval ac_val=$`echo $ac_var`
	echo "$ac_var='"'"'$ac_val'"'"'"
      done | sort
      echo
    fi

    if test -s confdefs.h; then
      cat <<\_ASBOX
## ----------- ##
## confdefs.h. ##
## ----------- ##
_ASBOX
      echo
      sed "/^$/d" confdefs.h | sort
      echo
    fi
    test "$ac_signal" != 0 &&
      echo "$as_me: caught signal $ac_signal"
    echo "$as_me: exit $exit_status"
  } >&5
  rm -f core *.core &&
  rm -rf conftest* confdefs* conf$$* $ac_clean_files &&
    exit $exit_status
     ' 0
for ac_signal in 1 2 13 15; do
  trap 'ac_signal='$ac_signal'; { (exit 1); exit 1; }' $ac_signal
done
ac_signal=0

# confdefs.h avoids OS command line length limits that DEFS can exceed.
rm -rf conftest* confdefs.h
# AIX cpp loses on an empty file, so make sure it contains at least a newline.
echo >confdefs.h

# Predefined preprocessor variables.

cat >>confdefs.h <<_ACEOF
#define PACKAGE_NAME "$PACKAGE_NAME"
_ACEOF


cat >>confdefs.h <<_ACEOF
#define PACKAGE_TARNAME "$PACKAGE_TARNAME"
_ACEOF


cat >>confdefs.h <<_ACEOF
#define PACKAGE_VERSION "$PACKAGE_VERSION"
_ACEOF


cat >>confdefs.h <<_ACEOF
#define PACKAGE_STRING "$PACKAGE_STRING"
_ACEOF


cat >>confdefs.h <<_ACEOF
#define PACKAGE_BUGREPORT "$PACKAGE_BUGREPORT"
_ACEOF


# Let the site file select an alternate cache file if it wants to.
# Prefer explicitly selected file to automatically selected ones.
if test -z "$CONFIG_SITE"; then
  if test "x$prefix" != xNONE; then
    CONFIG_SITE="$prefix/share/config.site $prefix/etc/config.site"
  else
    CONFIG_SITE="$ac_default_prefix/share/config.site $ac_default_prefix/etc/config.site"
  fi
fi
for ac_site_file in $CONFIG_SITE; do
  if test -r "$ac_site_file"; then
    { echo "$as_me:$LINENO: loading site script $ac_site_file" >&5
echo "$as_me: loading site script $ac_site_file" >&6;}
    sed 's/^/| /' "$ac_site_file" >&5
    . "$ac_site_file"
  fi
done

if test -r "$cache_file"; then
  # Some versions of bash will fail to source /dev/null (special
  # files actually), so we avoid doing that.
  if test -f "$cache_file"; then
    { echo "$as_me:$LINENO: loading cache $cache_file" >&5
echo "$as_me: loading cache $cache_file" >&6;}
    case $cache_file in
      [\\/]* | ?:[\\/]* ) . $cache_file;;
      *)                      . ./$cache_file;;
    esac
  fi
else
  { echo "$as_me:$LINENO: creating cache $cache_file" >&5
echo "$as_me: creating cache $cache_file" >&6;}
  >$cache_file
fi

# Check that the precious variables saved in the cache have kept the same
# value.
ac_cache_corrupted=false
for ac_var in `(set) 2>&1 |
	       sed -n 's/^ac_env_\([a-zA-Z_0-9]*\)_set=.*/\1/p'`; do
  eval ac_old_set=\$ac_cv_env_${ac_var}_set
  eval ac_new_set=\$ac_env_${ac_var}_set
  eval ac_old_val="\$ac_cv_env_${ac_var}_value"
  eval ac_new_val="\$ac_env_${ac_var}_value"
  case $ac_old_set,$ac_new_set in
    set,)
      { echo "$as_me:$LINENO: error: \`$ac_var' was set to \`$ac_old_val' in the previous run" >&5
echo "$as_me: error: \`$ac_var' was set to \`$ac_old_val' in the previous run" >&2;}
      ac_cache_corrupted=: ;;
    ,set)
      { echo "$as_me:$LINENO: error: \`$ac_var' was not set in the previous run" >&5
echo "$as_me: error: \`$ac_var' was not set in the previous run" >&2;}
      ac_cache_corrupted=: ;;
    ,);;
    *)
      if test "x$ac_old_val" != "x$ac_new_val"; then
	{ echo "$as_me:$LINENO: error: \`$ac_var' has changed since the previous run:" >&5
echo "$as_me: error: \`$ac_var' has changed since the previous run:" >&2;}
	{ echo "$as_me:$LINENO:   former value:  $ac_old_val" >&5
echo "$as_me:   former value:  $ac_old_val" >&2;}
	{ echo "$as_me:$LINENO:   current value: $ac_new_val" >&5
echo "$as_me:   current value: $ac_new_val" >&2;}
	ac_cache_corrupted=:
      fi;;
  esac
  # Pass precious variables to config.status.
  if test "$ac_new_set" = set; then
    case $ac_new_val in
    *" "*|*"	"*|*[\[\]\~\#\$\^\&\*\(\)\{\}\\\|\;\<\>\?\"\']*)
      ac_arg=$ac_var=`echo "$ac_new_val" | sed "s/'/'\\\\\\\\''/g"` ;;
    *) ac_arg=$ac_var=$ac_new_val ;;
    esac
    case " $ac_configure_args " in
      *" '$ac_arg' "*) ;; # Avoid dups.  Use of quotes ensures accuracy.
      *) ac_configure_args="$ac_configure_args '$ac_arg'" ;;
    esac
  fi
done
if $ac_cache_corrupted; then
  { echo "$as_me:$LINENO: error: changes in the environment can compromise the build" >&5
echo "$as_me: error: changes in the environment can compromise the build" >&2;}
  { { echo "$as_me:$LINENO: error: run \`make distclean' and/or \`rm $cache_file' and start over" >&5
echo "$as_me: error: run \`make distclean' and/or \`rm $cache_file' and start over" >&2;}
   { (exit 1); exit 1; }; }
fi

ac_ext=c
ac_cpp='$CPP $CPPFLAGS'
ac_compile='$CC -c $CFLAGS $CPPFLAGS conftest.$ac_ext >&5'
ac_link='$CC -o conftest$ac_exeext $CFLAGS $CPPFLAGS $LDFLAGS conftest.$ac_ext $LIBS >&5'
ac_compiler_gnu=$ac_cv_c_compiler_gnu


am__api_version="1.9"
ac_aux_dir=
for ac_dir in $srcdir $srcdir/.. $srcdir/../..; do
  if test -f $ac_dir/install-sh; then
    ac_aux_dir=$ac_dir
    ac_install_sh="$ac_aux_dir/install-sh -c"
    break
  elif test -f $ac_dir/install.sh; then
    ac_aux_dir=$ac_dir
    ac_install_sh="$ac_aux_dir/install.sh -c"
    break
  elif test -f $ac_dir/shtool; then
    ac_aux_dir=$ac_dir
    ac_install_sh="$ac_aux_dir/shtool install -c"
    break
  fi
done
if test -z "$ac_aux_dir"; then
  { { echo "$as_me:$LINENO: error: cannot find install-sh or install.sh in $srcdir $srcdir/.. $srcdir/../.." >&5
echo "$as_me: error: cannot find install-sh or install.sh in $srcdir $srcdir/.. $srcdir/../.." >&2;}
   { (exit 1); exit 1; }; }
fi
ac_config_guess="$SHELL $ac_aux_dir/config.guess"
ac_config_sub="$SHELL $ac_aux_dir/config.sub"
ac_configure="$SHELL $ac_aux_dir/configure" # This should be Cygnus configure.

# Find a good install program.  We prefer a C program (faster),
# so one script is as good as another.  But avoid the broken or
# incompatible versions:
# SysV /etc/install, /usr/sbin/install
# SunOS /usr/etc/install
# IRIX /sbin/install
# AIX /bin/install
# AmigaOS /C/install, which installs bootblocks on floppy discs
# AIX 4 /usr/bin/installbsd, which doesn't work without a -g flag
# AFS /usr/afsws/bin/install, which mishandles nonexistent args
# SVR4 /usr/ucb/install, which tries to use the nonexistent group "staff"
# OS/2's system install, which has a completely different semantic
# ./install, which can be erroneously created by make from ./install.sh.
echo "$as_me:$LINENO: checking for a BSD-compatible install" >&5
echo $ECHO_N "checking for a BSD-compatible install... $ECHO_C" >&6
if test -z "$INSTALL"; then
if test "${ac_cv_path_install+set}" = set; then
  echo $ECHO_N "(cached) $ECHO_C" >&6
else
  as_save_IFS=$IFS; IFS=$PATH_SEPARATOR
for as_dir in $PATH
do
  IFS=$as_save_IFS
  test -z "$as_dir" && as_dir=.
  # Account for people who put trailing slashes in PATH elements.
case $as_dir/ in
  ./ | .// | /cC/* | \
  /etc/* | /usr/sbin/* | /usr/etc/* | /sbin/* | /usr/afsws/bin/* | \
  ?:\\/os2\\/install\\/* | ?:\\/OS2\\/INSTALL\\/* | \
  /usr/ucb/* ) ;;
  *)
    # OSF1 and SCO ODT 3.0 have their own names for install.
    # Don't use installbsd from OSF since it installs stuff as root
    # by default.
    for ac_prog in ginstall scoinst install; do
      for ac_exec_ext in '' $ac_executable_extensions; do
	if $as_executable_p "$as_dir/$ac_prog$ac_exec_ext"; then
	  if test $ac_prog = install &&
	    grep dspmsg "$as_dir/$ac_prog$ac_exec_ext" >/dev/null 2>&1; then
	    # AIX install.  It has an incompatible calling convention.
	    :
	  elif test $ac_prog = install &&
	    grep pwplus "$as_dir/$ac_prog$ac_exec_ext" >/dev/null 2>&1; then
	    # program-specific install script used by HP pwplus--don't use.
	    :
	  else
	    ac_cv_path_install="$as_dir/$ac_prog$ac_exec_ext -c"
	    break 3
	  fi
	fi
      done
    done
    ;;
esac
done


fi
  if test "${ac_cv_path_install+set}" = set; then
    INSTALL=$ac_cv_path_install
  else
    # As a last resort, use the slow shell script.  We don't cache a
    # path for INSTALL within a source directory, because that will
    # break other packages using the cache if that directory is
    # removed, or if the path is relative.
    INSTALL=$ac_install_sh
  fi
fi
echo "$as_me:$LINENO: result: $INSTALL" >&5
echo "${ECHO_T}$INSTALL" >&6

# Use test -z because SunOS4 sh mishandles braces in ${var-val}.
# It thinks the first close brace ends the variable substitution.
test -z "$INSTALL_PROGRAM" && INSTALL_PROGRAM='${INSTALL}'

test -z "$INSTALL_SCRIPT" && INSTALL_SCRIPT='${INSTALL}'

test -z "$INSTALL_DATA" && INSTALL_DATA='${INSTALL} -m 644'

echo "$as_me:$LINENO: checking whether build environment is sane" >&5
echo $ECHO_N "checking whether build environment is sane... $ECHO_C" >&6
# Just in case
sleep 1
echo timestamp > conftest.file
# Do `set' in a subshell so we don't clobber the current shell's
# arguments.  Must try -L first in case configure is actually a
# symlink; some systems play weird games with the mod time of symlinks
# (eg FreeBSD returns the mod time of the symlink's containing
# directory).
if (
   set X `ls -Lt $srcdir/configure conftest.file 2> /dev/null`
   if test "$*" = "X"; then
      # -L didn't work.
      set X `ls -t $srcdir/configure conftest.file`
   fi
   rm -f conftest.file
   if test "$*" != "X $srcdir/configure conftest.file" \
      && test "$*" != "X conftest.file $srcdir/configure"; then

      # If neither matched, then we have a broken ls.  This can happen
      # if, for instance, CONFIG_SHELL is bash and it inherits a
      # broken ls alias from the environment.  This has actually
      # happened.  Such a system could not be considered "sane".
      { { echo "$as_me:$LINENO: error: ls -t appears to fail.  Make sure there is not a broken
alias in your environment" >&5
echo "$as_me: error: ls -t appears to fail.  Make sure there is not a broken
alias in your environment" >&2;}
   { (exit 1); exit 1; }; }
   fi

   test "$2" = conftest.file
   )
then
   # Ok.
   :
else
   { { echo "$as_me:$LINENO: error: newly created file is older than distributed files!
Check your system clock" >&5
echo "$as_me: error: newly created file is older than distributed files!
Check your system clock" >&2;}
   { (exit 1); exit 1; }; }
fi
echo "$as_me:$LINENO: result: yes" >&5
echo "${ECHO_T}yes" >&6
test "$program_prefix" != NONE &&
  program_transform_name="s,^,$program_prefix,;$program_transform_name"
# Use a double $ so make ignores it.
test "$program_suffix" != NONE &&
  program_transform_name="s,\$,$program_suffix,;$program_transform_name"
# Double any \ or $.  echo might interpret backslashes.
# By default was `s,x,x', remove it if useless.
cat <<\_ACEOF >conftest.sed
s/[\\$]/&&/g;s/;s,x,x,$//
_ACEOF
program_transform_name=`echo $program_transform_name | sed -f conftest.sed`
rm conftest.sed

# expand $ac_aux_dir to an absolute path
am_aux_dir=`cd $ac_aux_dir && pwd`

test x"${MISSING+set}" = xset || MISSING="\${SHELL} $am_aux_dir/missing"
# Use eval to expand $SHELL
if eval "$MISSING --run true"; then
  am_missing_run="$MISSING --run "
else
  am_missing_run=
  { echo "$as_me:$LINENO: WARNING: \`missing' script is too old or missing" >&5
echo "$as_me: WARNING: \`missing' script is too old or missing" >&2;}
fi

if mkdir -p --version . >/dev/null 2>&1 && test ! -d ./--version; then
  # We used to keeping the `.' as first argument, in order to
  # allow $(mkdir_p) to be used without argument.  As in
  #   $(mkdir_p) $(somedir)
  # where $(somedir) is conditionally defined.  However this is wrong
  # for two reasons:
  #  1. if the package is installed by a user who cannot write `.'
  #     make install will fail,
  #  2. the above comment should most certainly read
  #     $(mkdir_p) $(DESTDIR)$(somedir)
  #     so it does not work when $(somedir) is undefined and
  #     $(DESTDIR) is not.
  #  To support the latter case, we have to write
  #     test -z "$(somedir)" || $(mkdir_p) $(DESTDIR)$(somedir),
  #  so the `.' trick is pointless.
  mkdir_p='mkdir -p --'
else
  # On NextStep and OpenStep, the `mkdir' command does not
  # recognize any option.  It will interpret all options as
  # directories to create, and then abort because `.' already
  # exists.
  for d in ./-p ./--version;
  do
    test -d $d && rmdir $d
  done
  # $(mkinstalldirs) is defined by Automake if mkinstalldirs exists.
  if test -f "$ac_aux_dir/mkinstalldirs"; then
    mkdir_p='$(mkinstalldirs)'
  else
    mkdir_p='$(install_sh) -d'
  fi
fi

for ac_prog in gawk mawk nawk awk
do
  # Extract the first word of "$ac_prog", so it can be a program name with args.
set dummy $ac_prog; ac_word=$2
echo "$as_me:$LINENO: checking for $ac_word" >&5
echo $ECHO_N "checking for $ac_word... $ECHO_C" >&6
if test "${ac_cv_prog_AWK+set}" = set; then
  echo $ECHO_N "(cached) $ECHO_C" >&6
else
  if test -n "$AWK"; then
  ac_cv_prog_AWK="$AWK" # Let the user override the test.
else
as_save_IFS=$IFS; IFS=$PATH_SEPARATOR
for as_dir in $PATH
do
  IFS=$as_save_IFS
  test -z "$as_dir" && as_dir=.
  for ac_exec_ext in '' $ac_executable_extensions; do
  if $as_executable_p "$as_dir/$ac_word$ac_exec_ext"; then
    ac_cv_prog_AWK="$ac_prog"
    echo "$as_me:$LINENO: found $as_dir/$ac_word$ac_exec_ext" >&5
    break 2
  fi
done
done

fi
fi
AWK=$ac_cv_prog_AWK
if test -n "$AWK"; then
  echo "$as_me:$LINENO: result: $AWK" >&5
echo "${ECHO_T}$AWK" >&6
else
  echo "$as_me:$LINENO: result: no" >&5
echo "${ECHO_T}no" >&6
fi

  test -n "$AWK" && break
done

echo "$as_me:$LINENO: checking whether ${MAKE-make} sets \$(MAKE)" >&5
echo $ECHO_N "checking whether ${MAKE-make} sets \$(MAKE)... $ECHO_C" >&6
set dummy ${MAKE-make}; ac_make=`echo "$2" | sed 'y,:./+-,___p_,'`
if eval "test \"\${ac_cv_prog_make_${ac_make}_set+set}\" = set"; then
  echo $ECHO_N "(cached) $ECHO_C" >&6
else
  cat >conftest.make <<\_ACEOF
all:
	@echo 'ac_maketemp="$(MAKE)"'
_ACEOF
# GNU make sometimes prints "make[1]: Entering...", which would confuse us.
eval `${MAKE-make} -f conftest.make 2>/dev/null | grep temp=`
if test -n "$ac_maketemp"; then
  eval ac_cv_prog_make_${ac_make}_set=yes
else
  eval ac_cv_prog_make_${ac_make}_set=no
fi
rm -f conftest.make
fi
if eval "test \"`echo '$ac_cv_prog_make_'${ac_make}_set`\" = yes"; then
  echo "$as_me:$LINENO: result: yes" >&5
echo "${ECHO_T}yes" >&6
  SET_MAKE=
else
  echo "$as_me:$LINENO: result: no" >&5
echo "${ECHO_T}no" >&6
  SET_MAKE="MAKE=${MAKE-make}"
fi

rm -rf .tst 2>/dev/null
mkdir .tst 2>/dev/null
if test -d .tst; then
  am__leading_dot=.
else
  am__leading_dot=_
fi
rmdir .tst 2>/dev/null

# test to see if srcdir already configured
if test "`cd $srcdir && pwd`" != "`pwd`" &&
   test -f $srcdir/config.status; then
  { { echo "$as_me:$LINENO: error: source directory already configured; run \"make distclean\" there first" >&5
echo "$as_me: error: source directory already configured; run \"make distclean\" there first" >&2;}
   { (exit 1); exit 1; }; }
fi

# test whether we have cygpath
if test -z "$CYGPATH_W"; then
  if (cygpath --version) >/dev/null 2>/dev/null; then
    CYGPATH_W='cygpath -w'
  else
    CYGPATH_W=echo
  fi
fi


# Define the identity of the package.
 PACKAGE='coasim-guile'
 VERSION='4.0.0'


cat >>confdefs.h <<_ACEOF
#define PACKAGE "$PACKAGE"
_ACEOF


cat >>confdefs.h <<_ACEOF
#define VERSION "$VERSION"
_ACEOF

# Some tools Automake needs.

ACLOCAL=${ACLOCAL-"${am_missing_run}aclocal-${am__api_version}"}


AUTOCONF=${AUTOCONF-"${am_missing_run}autoconf"}


AUTOMAKE=${AUTOMAKE-"${am_missing_run}automake-${am__api_version}"}


AUTOHEADER=${AUTOHEADER-"${am_missing_run}autoheader"}


MAKEINFO=${MAKEINFO-"${am_missing_run}makeinfo"}

install_sh=${install_sh-"$am_aux_dir/install-sh"}

# Installed binaries are usually stripped using `strip' when the user
# run `make install-strip'.  However `strip' might not be the right
# tool to use in cross-compilation environments, therefore Automake
# will honor the `STRIP' environment variable to overrule this program.
if test "$cross_compiling" != no; then
  if test -n "$ac_tool_prefix"; then
  # Extract the first word of "${ac_tool_prefix}strip", so it can be a program name with args.
set dummy ${ac_tool_prefix}strip; ac_word=$2
echo "$as_me:$LINENO: checking for $ac_word" >&5
echo $ECHO_N "checking for $ac_word... $ECHO_C" >&6
if test "${ac_cv_prog_STRIP+set}" = set; then
  echo $ECHO_N "(cached) $ECHO_C" >&6
else
  if test -n "$STRIP"; then
  ac_cv_prog_STRIP="$STRIP" # Let the user override the test.
else
as_save_IFS=$IFS; IFS=$PATH_SEPARATOR
for as_dir in $PATH
do
  IFS=$as_save_IFS
  test -z "$as_dir" && as_dir=.
  for ac_exec_ext in '' $ac_executable_extensions; do
  if $as_executable_p "$as_dir/$ac_word$ac_exec_ext"; then
    ac_cv_prog_STRIP="${ac_tool_prefix}strip"
    echo "$as_me:$LINENO: found $as_dir/$ac_word$ac_exec_ext" >&5
    break 2
  fi
done
done

fi
fi
STRIP=$ac_cv_prog_STRIP
if test -n "$STRIP"; then
  echo "$as_me:$LINENO: result: $STRIP" >&5
echo "${ECHO_T}$STRIP" >&6
else
  echo "$as_me:$LINENO: result: no" >&5
echo "${ECHO_T}no" >&6
fi

fi
if test -z "$ac_cv_prog_STRIP"; then
  ac_ct_STRIP=$STRIP
  # Extract the first word of "strip", so it can be a program name with args.
set dummy strip; ac_word=$2
echo "$as_me:$LINENO: checking for $ac_word" >&5
echo $ECHO_N "checking for $ac_word... $ECHO_C" >&6
if test "${ac_cv_prog_ac_ct_STRIP+set}" = set; then
  echo $ECHO_N "(cached) $ECHO_C" >&6
else
  if test -n "$ac_ct_STRIP"; then
  ac_cv_prog_ac_ct_STRIP="$ac_ct_STRIP" # Let the user override the test.
else
as_save_IFS=$IFS; IFS=$PATH_SEPARATOR
for as_dir in $PATH
do
  IFS=$as_save_IFS
  test -z "$as_dir" && as_dir=.
  for ac_exec_ext in '' $ac_executable_extensions; do
  if $as_executable_p "$as_dir/$ac_word$ac_exec_ext"; then
    ac_cv_prog_ac_ct_STRIP="strip"
    echo "$as_me:$LINENO: found $as_dir/$ac_word$ac_exec_ext" >&5
    break 2
  fi
done
done

  test -z "$ac_cv_prog_ac_ct_STRIP" && ac_cv_prog_ac_ct_STRIP=":"
fi
fi
ac_ct_STRIP=$ac_cv_prog_ac_ct_STRIP
if test -n "$ac_ct_STRIP"; then
  echo "$as_me:$LINENO: result: $ac_ct_STRIP" >&5
echo "${ECHO_T}$ac_ct_STRIP" >&6
else
  echo "$as_me:$LINENO: result: no" >&5
echo "${ECHO_T}no" >&6
fi

  STRIP=$ac_ct_STRIP
else
  STRIP="$ac_cv_prog_STRIP"
fi

fi
INSTALL_STRIP_PROGRAM="\${SHELL} \$(install_sh) -c -s"

# We need awk for the "check" target.  The system "awk" is bad on
# some platforms.
# Always define AMTAR for backward compatibility.

AMTAR=${AMTAR-"${am_missing_run}tar"}

am__tar='${AMTAR} chof - "$$tardir"'; am__untar='${AMTAR} xf -'


          ac_config_headers="$ac_config_headers config.hh"


ac_ext=cc
ac_cpp='$CXXCPP $CPPFLAGS'
ac_compile='$CXX -c $CXXFLAGS $CPPFLAGS conftest.$ac_ext >&5'
ac_link='$CXX -o conftest$ac_exeext $CXXFLAGS $CPPFLAGS $LDFLAGS conftest.$ac_ext $LIBS >&5'
ac_compiler_gnu=$ac_cv_cxx_compiler_gnu
if test -n "$ac_tool_prefix"; then
  for ac_prog in $CCC g++ c++ gpp aCC CC cxx cc++ cl FCC KCC RCC xlC_r xlC
  do
    # Extract the first word of "$ac_tool_prefix$ac_prog", so it can be a program name with args.
set dummy $ac_tool_prefix$ac_prog; ac_word=$2
echo "$as_me:$LINENO: checking for $ac_word" >&5
echo $ECHO_N "checking for $ac_word... $ECHO_C" >&6
if test "${ac_cv_prog_CXX+set}" = set; then
  echo $ECHO_N "(cached) $ECHO_C" >&6
else
  if test -n "$CXX"; then
  ac_cv_prog_CXX="$CXX" # Let the user override the test.
else
as_save_IFS=$IFS; IFS=$PATH_SEPARATOR
for as_dir in $PATH
do
  IFS=$as_save_IFS
  test -z "$as_dir" && as_dir=.
  for ac_exec_ext in '' $ac_executable_extensions; do
  if $as_executable_p "$as_dir/$ac_word$ac_exec_ext"; then
    ac_cv_prog_CXX="$ac_tool_prefix$ac_prog"
    echo "$as_me:$LINENO: found $as_dir/$ac_word$ac_exec_ext" >&5
    break 2
  fi
done
done

fi
fi
CXX=$ac_cv_prog_CXX
if test -n "$CXX"; then
  echo "$as_me:$LINENO: result: $CXX" >&5
echo "${ECHO_T}$CXX" >&6
else
  echo "$as_me:$LINENO: result: no" >&5
echo "${ECHO_T}no" >&6
fi

    test -n "$CXX" && break
  done
fi
if test -z "$CXX"; then
  ac_ct_CXX=$CXX
  for ac_prog in $CCC g++ c++ gpp aCC CC cxx cc++ cl FCC KCC RCC xlC_r xlC
do
  # Extract the first word of "$ac_prog", so it can be a program name with args.
set dummy $ac_prog; ac_word=$2
echo "$as_me:$LINENO: checking for $ac_word" >&5
echo $ECHO_N "checking for $ac_word... $ECHO_C" >&6
if test "${ac_cv_prog_ac_ct_CXX+set}" = set; then
  echo $ECHO_N "(cached) $ECHO_C" >&6
else
  if test -n "$ac_ct_CXX"; then
  ac_cv_prog_ac_ct_CXX="$ac_ct_CXX" # Let the user override the test.
else
as_save_IFS=$IFS; IFS=$PATH_SEPARATOR
for as_dir in $PATH
do
  IFS=$as_save_IFS
  test -z "$as_dir" && as_dir=.
  for ac_exec_ext in '' $ac_executable_extensions; do
  if $as_executable_p "$as_dir/$ac_word$ac_exec_ext"; then
    ac_cv_prog_ac_ct_CXX="$ac_prog"
    echo "$as_me:$LINENO: found $as_dir/$ac_word$ac_exec_ext" >&5
    break 2
  fi
done
done

fi
fi
ac_ct_CXX=$ac_cv_prog_ac_ct_CXX
if test -n "$ac_ct_CXX"; then
  echo "$as_me:$LINENO: result: $ac_ct_CXX" >&5
echo "${ECHO_T}$ac_ct_CXX" >&6
else
  echo "$as_me:$LINENO: result: no" >&5
echo "${ECHO_T}no" >&6
fi

  test -n "$ac_ct_CXX" && break
done
test -n "$ac_ct_CXX" || ac_ct_CXX="g++"

  CXX=$ac_ct_CXX
fi


# Provide some information about the compiler.
echo "$as_me:$LINENO:" \
     "checking for C++ compiler version" >&5
ac_compiler=`set X $ac_compile; echo $2`
{ (eval echo "$as_me:$LINENO: \"$ac_compiler --version </dev/null >&5\"") >&5
  (eval $ac_compiler --version </dev/null >&5) 2>&5
  ac_status=$?
  echo "$as_me:$LINENO: \$? = $ac_status" >&5
  (exit $ac_status); }
{ (eval echo "$as_me:$LINENO: \"$ac_compiler -v </dev/null >&5\"") >&5
  (eval $ac_compiler -v </dev/null >&5) 2>&5
  ac_status=$?
  echo "$as_me:$LINENO: \$? = $ac_status" >&5
  (exit $ac_status); }
{ (eval echo "$as_me:$LINENO: \"$ac_compiler -V </dev/null >&5\"") >&5
  (eval $ac_compiler -V </dev/null >&5) 2>&5
  ac_status=$?
  echo "$as_me:$LINENO: \$? = $ac_status" >&5
  (exit $ac_status); }

cat >conftest.$ac_ext <<_ACEOF
/* confdefs.h.  */
_ACEOF
cat confdefs.h >>conftest.$ac_ext
cat >>conftest.$ac_ext <<_ACEOF
/* end confdefs.h.  */

int
main ()
{

  ;
  return 0;
}
_ACEOF
ac_clean_files_save=$ac_clean_files
ac_clean_files="$ac_clean_files a.out a.exe b.out"
# Try to create an executable without -o first, disregard a.out.
# It will help us diagnose broken compilers, and finding out an intuition
# of exeext.
echo "$as_me:$LINENO: checking for C++ compiler default output file name" >&5
echo $ECHO_N "checking for C++ compiler default output file name... $ECHO_C" >&6
ac_link_default=`echo "$ac_link" | sed 's/ -o *conftest[^ ]*//'`
if { (eval echo "$as_me:$LINENO: \"$ac_link_default\"") >&5
  (eval $ac_link_default) 2>&5
  ac_status=$?
  echo "$as_me:$LINENO: \$? = $ac_status" >&5
  (exit $ac_status); }; then
  # Find the output, starting from the most likely.  This scheme is
# not robust to junk in `.', hence go to wildcards (a.*) only as a last
# resort.

# Be careful to initialize this variable, since it used to be cached.
# Otherwise an old cache value of `no' led to `EXEEXT = no' in a Makefile.
ac_cv_exeext=
# b.out is created by i960 compilers.
for ac_file in a_out.exe a.exe conftest.exe a.out conftest a.* conftest.* b.out
do
  test -f "$ac_file" || continue
  case $ac_file in
    *.$ac_ext | *.xcoff | *.tds | *.d | *.pdb | *.xSYM | *.bb | *.bbg | *.o | *.obj )
	;;
    conftest.$ac_ext )
	# This is the source file.
	;;
    [ab].out )
	# We found the default executable, but exeext='' is most
	# certainly right.
	break;;
    *.* )
	ac_cv_exeext=`expr "$ac_file" : '[^.]*\(\..*\)'`
	# FIXME: I believe we export ac_cv_exeext for Libtool,
	# but it would be cool to find out if it's true.  Does anybody
	# maintain Libtool? --akim.
	export ac_cv_exeext
	break;;
    * )
	break;;
  esac
done
else
  echo "$as_me: failed program was:" >&5
sed 's/^/| /' conftest.$ac_ext >&5

{ { echo "$as_me:$LINENO: error: C++ compiler cannot create executables
See \`config.log' for more details." >&5
echo "$as_me: error: C++ compiler cannot create executables
See \`config.log' for more details." >&2;}
   { (exit 77); exit 77; }; }
fi

ac_exeext=$ac_cv_exeext
echo "$as_me:$LINENO: result: $ac_file" >&5
echo "${ECHO_T}$ac_file" >&6

# Check the compiler produces executables we can run.  If not, either
# the compiler is broken, or we cross compile.
echo "$as_me:$LINENO: checking whether the C++ compiler works" >&5
echo $ECHO_N "checking whether the C++ compiler works... $ECHO_C" >&6
# FIXME: These cross compiler hacks should be removed for Autoconf 3.0
# If not cross compiling, check that we can run a simple program.
if test "$cross_compiling" != yes; then
  if { ac_try='./$ac_file'
  { (eval echo "$as_me:$LINENO: \"$ac_try\"") >&5
  (eval $ac_try) 2>&5
  ac_status=$?
  echo "$as_me:$LINENO: \$? = $ac_status" >&5
  (exit $ac_status); }; }; then
    cross_compiling=no
  else
    if test "$cross_compiling" = maybe; then
	cross_compiling=yes
    else
	{ { echo "$as_me:$LINENO: error: cannot run C++ compiled programs.
If you meant to cross compile, use \`--host'.
See \`config.log' for more details." >&5
echo "$as_me: error: cannot run C++ compiled programs.
If you meant to cross compile, use \`--host'.
See \`config.log' for more details." >&2;}
   { (exit 1); exit 1; }; }
    fi
  fi
fi
echo "$as_me:$LINENO: result: yes" >&5
echo "${ECHO_T}yes" >&6

rm -f a.out a.exe conftest$ac_cv_exeext b.out
ac_clean_files=$ac_clean_files_save
# Check the compiler produces executables we can run.  If not, either
# the compiler is broken, or we cross compile.
echo "$as_me:$LINENO: checking whether we are cross compiling" >&5
echo $ECHO_N "checking whether we are cross compiling... $ECHO_C" >&6
echo "$as_me:$LINENO: result: $cross_compiling" >&5
echo "${ECHO_T}$cross_compiling" >&6

echo "$as_me:$LINENO: checking for suffix of executables" >&5
echo $ECHO_N "checking for suffix of executables... $ECHO_C" >&6
if { (eval echo "$as_me:$LINENO: \"$ac_link\"") >&5
  (eval $ac_link) 2>&5
  ac_status=$?
  echo "$as_me:$LINENO: \$? = $ac_status" >&5
  (exit $ac_status); }; then
  # If both `conftest.exe' and `conftest' are `present' (well, observable)
# catch `conftest.exe'.  For instance with Cygwin, `ls conftest' will
# work properly (i.e., refer to `conftest.exe'), while it won't with
# `rm'.
for ac_file in conftest.exe conftest conftest.*; do
  test -f "$ac_file" || continue
  case $ac_file in
    *.$ac_ext | *.xcoff | *.tds | *.d | *.pdb | *.xSYM | *.bb | *.bbg | *.o | *.obj ) ;;
    *.* ) ac_cv_exeext=`expr "$ac_file" : '[^.]*\(\..*\)'`
	  export ac_cv_exeext
	  break;;
    * ) break;;
  esac
done
else
  { { echo "$as_me:$LINENO: error: cannot compute suffix of executables: cannot compile and link
See \`config.log' for more details." >&5
echo "$as_me: error: cannot compute suffix of executables: cannot compile and link
See \`config.log' for more details." >&2;}
   { (exit 1); exit 1; }; }
fi

rm -f conftest$ac_cv_exeext
echo "$as_me:$LINENO: result: $ac_cv_exeext" >&5
echo "${ECHO_T}$ac_cv_exeext" >&6

rm -f conftest.$ac_ext
EXEEXT=$ac_cv_exeext
ac_exeext=$EXEEXT
echo "$as_me:$LINENO: checking for suffix of object files" >&5
echo $ECHO_N "checking for suffix of object files... $ECHO_C" >&6
if test "${ac_cv_objext+set}" = set; then
  echo $ECHO_N "(cached) $ECHO_C" >&6
else
  cat >conftest.$ac_ext <<_ACEOF
/* confdefs.h.  */
_ACEOF
cat confdefs.h >>conftest.$ac_ext
cat >>conftest.$ac_ext <<_ACEOF
/* end confdefs.h.  */

int
main ()
{

  ;
  return 0;
}
_ACEOF
rm -f conftest.o conftest.obj
if { (eval echo "$as_me:$LINENO: \"$ac_compile\"") >&5
  (eval $ac_compile) 2>&5
  ac_status=$?
  echo "$as_me:$LINENO: \$? = $ac_status" >&5
  (exit $ac_status); }; then
  for ac_file in `(ls conftest.o conftest.obj; ls conftest.*) 2>/dev/null`; do
  case $ac_file in
    *.$ac_ext | *.xcoff | *.tds | *.d | *.pdb | *.xSYM | *.bb | *.bbg ) ;;
    *) ac_cv_objext=`expr "$ac_file" : '.*\.\(.*\)'`
       break;;
  esac
done
else
  echo "$as_me: failed program was:" >&5
sed 's/^/| /' conftest.$ac_ext >&5

{ { echo "$as_me:$LINENO: error: cannot compute suffix of object files: cannot compile
See \`config.log' for more details." >&5
echo "$as_me: error: cannot compute suffix of object files: cannot compile
See \`config.log' for more details." >&2;}
   { (exit 1); exit 1; }; }
fi

rm -f conftest.$ac_cv_objext conftest.$ac_ext
fi
echo "$as_me:$LINENO: result: $ac_cv_objext" >&5
echo "${ECHO_T}$ac_cv_objext" >&6
OBJEXT=$ac_cv_objext
ac_objext=$OBJEXT
echo "$as_me:$LINENO: checking whether we are using the GNU C++ compiler" >&5
echo $ECHO_N "checking whether we are using the GNU C++ compiler... $ECHO_C" >&6
if test "${ac_cv_cxx_compiler_gnu+set}" = set; then
  echo $ECHO_N "(cached) $ECHO_C" >&6
else
  cat >conftest.$ac_ext <<_ACEOF
/* confdefs.h.  */
_ACEOF
cat confdefs.h >>conftest.$ac_ext
cat >>conftest.$ac_ext <<_ACEOF
/* end confdefs.h.  */

int
main ()
{
#ifndef __GNUC__
       choke me
#endif

  ;
  return 0;
}
_ACEOF
rm -f conftest.$ac_objext
if { (eval echo "$as_me:$LINENO: \"$ac_compile\"") >&5
  (eval $ac_compile) 2>conftest.er1
  ac_status=$?
  grep -v '^ *+' conftest.er1 >conftest.err
  rm -f conftest.er1
  cat conftest.err >&5
  echo "$as_me:$LINENO: \$? = $ac_status" >&5
  (exit $ac_status); } &&
	 { ac_try='test -z "$ac_cxx_werror_flag"
			 || test ! -s conftest.err'
  { (eval echo "$as_me:$LINENO: \"$ac_try\"") >&5
  (eval $ac_try) 2>&5
  ac_status=$?
  echo "$as_me:$LINENO: \$? = $ac_status" >&5
  (exit $ac_status); }; } &&
	 { ac_try='test -s conftest.$ac_objext'
  { (eval echo "$as_me:$LINENO: \"$ac_try\"") >&5
  (eval $ac_try) 2>&5
  ac_status=$?
  echo "$as_me:$LINENO: \$? = $ac_status" >&5
  (exit $ac_status); }; }; then
  ac_compiler_gnu=yes
else
  echo "$as_me: failed program was:" >&5
sed 's/^/| /' conftest.$ac_ext >&5

ac_compiler_gnu=no
fi
rm -f conftest.err conftest.$ac_objext conftest.$ac_ext
ac_cv_cxx_compiler_gnu=$ac_compiler_gnu

fi
echo "$as_me:$LINENO: result: $ac_cv_cxx_compiler_gnu" >&5
echo "${ECHO_T}$ac_cv_cxx_compiler_gnu" >&6
GXX=`test $ac_compiler_gnu = yes && echo yes`
ac_test_CXXFLAGS=${CXXFLAGS+set}
ac_save_CXXFLAGS=$CXXFLAGS
CXXFLAGS="-g"
echo "$as_me:$LINENO: checking whether $CXX accepts -g" >&5
echo $ECHO_N "checking whether $CXX accepts -g... $ECHO_C" >&6
if test "${ac_cv_prog_cxx_g+set}" = set; then
  echo $ECHO_N "(cached) $ECHO_C" >&6
else
  cat >conftest.$ac_ext <<_ACEOF
/* confdefs.h.  */
_ACEOF
cat confdefs.h >>conftest.$ac_ext
cat >>conftest.$ac_ext <<_ACEOF
/* end confdefs.h.  */

int
main ()
{

  ;
  return 0;
}
_ACEOF
rm -f conftest.$ac_objext
if { (eval echo "$as_me:$LINENO: \"$ac_compile\"") >&5
  (eval $ac_compile) 2>conftest.er1
  ac_status=$?
  grep -v '^ *+' conftest.er1 >conftest.err
  rm -f conftest.er1
  cat conftest.err >&5
  echo "$as_me:$LINENO: \$? = $ac_status" >&5
  (exit $ac_status); } &&
	 { ac_try='test -z "$ac_cxx_werror_flag"
			 || test ! -s conftest.err'
  { (eval echo "$as_me:$LINENO: \"$ac_try\"") >&5
  (eval $ac_try) 2>&5
  ac_status=$?
  echo "$as_me:$LINENO: \$? = $ac_status" >&5
  (exit $ac_status); }; } &&
	 { ac_try='test -s conftest.$ac_objext'
  { (eval echo "$as_me:$LINENO: \"$ac_try\"") >&5
  (eval $ac_try) 2>&5
  ac_status=$?
  echo "$as_me:$LINENO: \$? = $ac_status" >&5
  (exit $ac_status); }; }; then
  ac_cv_prog_cxx_g=yes
else
  echo "$as_me: failed program was:" >&5
sed 's/^/| /' conftest.$ac_ext >&5

ac_cv_prog_cxx_g=no
fi
rm -f conftest.err conftest.$ac_objext conftest.$ac_ext
fi
echo "$as_me:$LINENO: result: $ac_cv_prog_cxx_g" >&5
echo "${ECHO_T}$ac_cv_prog_cxx_g" >&6
if test "$ac_test_CXXFLAGS" = set; then
  CXXFLAGS=$ac_save_CXXFLAGS
elif test $ac_cv_prog_cxx_g = yes; then
  if test "$GXX" = yes; then
    CXXFLAGS="-g -O2"
  else
    CXXFLAGS="-g"
  fi
else
  if test "$GXX" = yes; then
    CXXFLAGS="-O2"
  else
    CXXFLAGS=
  fi
fi
for ac_declaration in \
   '' \
   'extern "C" void std::exit (int) throw (); using std::exit;' \
   'extern "C" void std::exit (int); using std::exit;' \
   'extern "C" void exit (int) throw ();' \
   'extern "C" void exit (int);' \
   'void exit (int);'
do
  cat >conftest.$ac_ext <<_ACEOF
/* confdefs.h.  */
_ACEOF
cat confdefs.h >>conftest.$ac_ext
cat >>conftest.$ac_ext <<_ACEOF
/* end confdefs.h.  */
$ac_declaration
#include <stdlib.h>
int
main ()
{
exit (42);
  ;
  return 0;
}
_ACEOF
rm -f conftest.$ac_objext
if { (eval echo "$as_me:$LINENO: \"$ac_compile\"") >&5
  (eval $ac_compile) 2>conftest.er1
  ac_status=$?
  grep -v '^ *+' conftest.er1 >conftest.err
  rm -f conftest.er1
  cat conftest.err >&5
  echo "$as_me:$LINENO: \$? = $ac_status" >&5
  (exit $ac_status); } &&
	 { ac_try='test -z "$ac_cxx_werror_flag"
			 || test ! -s conftest.err'
  { (eval echo "$as_me:$LINENO: \"$ac_try\"") >&5
  (eval $ac_try) 2>&5
  ac_status=$?
  echo "$as_me:$LINENO: \$? = $ac_status" >&5
  (exit $ac_status); }; } &&
	 { ac_try='test -s conftest.$ac_objext'
  { (eval echo "$as_me:$LINENO: \"$ac_try\"") >&5
  (eval $ac_try) 2>&5
  ac_status=$?
  echo "$as_me:$LINENO: \$? = $ac_status" >&5
  (exit $ac_status); }; }; then
  :
else
  echo "$as_me: failed program was:" >&5
sed 's/^/| /' conftest.$ac_ext >&5

continue
fi
rm -f conftest.err conftest.$ac_objext conftest.$ac_ext
  cat >conftest.$ac_ext <<_ACEOF
/* confdefs.h.  */
_ACEOF
cat confdefs.h >>conftest.$ac_ext
cat >>conftest.$ac_ext <<_ACEOF
/* end confdefs.h.  */
$ac_declaration
int
main ()
{
exit (42);
  ;
  return 0;
}
_ACEOF
rm -f conftest.$ac_objext
if { (eval echo "$as_me:$LINENO: \"$ac_compile\"") >&5
  (eval $ac_compile) 2>conftest.er1
  ac_status=$?
  grep -v '^ *+' conftest.er1 >conftest.err
  rm -f conftest.er1
  cat conftest.err >&5
  echo "$as_me:$LINENO: \$? = $ac_status" >&5
  (exit $ac_status); } &&
	 { ac_try='test -z "$ac_cxx_werror_flag"
			 || test ! -s conftest.err'
  { (eval echo "$as_me:$LINENO: \"$ac_try\"") >&5
  (eval $ac_try) 2>&5
  ac_status=$?
  echo "$as_me:$LINENO: \$? = $ac_status" >&5
  (exit $ac_status); }; } &&
	 { ac_try='test -s conftest.$ac_objext'
  { (eval echo "$as_me:$LINENO: \"$ac_try\"") >&5
  (eval $ac_try) 2>&5
  ac_status=$?
  echo "$as_me:$LINENO: \$? = $ac_status" >&5
  (exit $ac_status); }; }; then
  break
else
  echo "$as_me: failed program was:" >&5
sed 's/^/| /' conftest.$ac_ext >&5

fi
rm -f conftest.err conftest.$ac_objext conftest.$ac_ext
done
rm -f conftest*
if test -n "$ac_declaration"; then
  echo '#ifdef __cplusplus' >>confdefs.h
  echo $ac_declaration      >>confdefs.h
  echo '#endif'             >>confdefs.h
fi

ac_ext=c
ac_cpp='$CPP $CPPFLAGS'
ac_compile='$CC -c $CFLAGS $CPPFLAGS conftest.$ac_ext >&5'
ac_link='$CC -o conftest$ac_exeext $CFLAGS $CPPFLAGS $LDFLAGS conftest.$ac_ext $LIBS >&5'
ac_compiler_gnu=$ac_cv_c_compiler_gnu
DEPDIR="${am__leading_dot}deps"

          ac_config_commands="$ac_config_commands depfiles"


am_make=${MAKE-make}
cat > confinc << 'END'
am__doit:
	@echo done
.PHONY: am__doit
END
# If we don't find an include directive, just comment out the code.
echo "$as_me:$LINENO: checking for style of include used by $am_make" >&5
echo $ECHO_N "checking for style of include used by $am_make... $ECHO_C" >&6
am__include="#"
am__quote=
_am_result=none
# First try GNU make style include.
echo "include confinc" > confmf
# We grep out `Entering directory' and `Leaving directory'
# messages which can occur if `w' ends up in MAKEFLAGS.
# In particular we don't look at `^make:' because GNU make might
# be invoked under some other name (usually "gmake"), in which
# case it prints its new name instead of `make'.
if test "`$am_make -s -f confmf 2> /dev/null | grep -v 'ing directory'`" = "done"; then
   am__include=include
   am__quote=
   _am_result=GNU
fi
# Now try BSD make style include.
if test "$am__include" = "#"; then
   echo '.include "confinc"' > confmf
   if test "`$am_make -s -f confmf 2> /dev/null`" = "done"; then
      am__include=.include
      am__quote="\""
      _am_result=BSD
   fi
fi


echo "$as_me:$LINENO: result: $_am_result" >&5
echo "${ECHO_T}$_am_result" >&6
rm -f confinc confmf

# Check whether --enable-dependency-tracking or --disable-dependency-tracking was given.
if test "${enable_dependency_tracking+set}" = set; then
  enableval="$enable_dependency_tracking"

fi;
if test "x$enable_dependency_tracking" != xno; then
  am_depcomp="$ac_aux_dir/depcomp"
  AMDEPBACKSLASH='\'
fi


if test "x$enable_dependency_tracking" != xno; then
  AMDEP_TRUE=
  AMDEP_FALSE='#'
else
  AMDEP_TRUE='#'
  AMDEP_FALSE=
fi


depcc="$CXX"  am_compiler_list=

echo "$as_me:$LINENO: checking dependency style of $depcc" >&5
echo $ECHO_N "checking dependency style of $depcc... $ECHO_C" >&6
if test "${am_cv_CXX_dependencies_compiler_type+set}" = set; then
  echo $ECHO_N "(cached) $ECHO_C" >&6
else
  if test -z "$AMDEP_TRUE" && test -f "$am_depcomp"; then
  # We make a subdir and do the tests there.  Otherwise we can end up
  # making bogus files that we don't know about and never remove.  For
  # instance it was reported that on HP-UX the gcc test will end up
  # making a dummy file named `D' -- because `-MD' means `put the output
  # in D'.
  mkdir conftest.dir
  # Copy depcomp to subdir because otherwise we won't find it if we're
  # using a relative directory.
  cp "$am_depcomp" conftest.dir
  cd conftest.dir
  # We will build objects and dependencies in a subdirectory because
  # it helps to detect inapplicable dependency modes.  For instance
  # both Tru64's cc and ICC support -MD to output dependencies as a
  # side effect of compilation, but ICC will put the dependencies in
  # the current directory while Tru64 will put them in the object
  # directory.
  mkdir sub

  am_cv_CXX_dependencies_compiler_type=none
  if test "$am_compiler_list" = ""; then
     am_compiler_list=`sed -n 's/^#*\([a-zA-Z0-9]*\))$/\1/p' < ./depcomp`
  fi
  for depmode in $am_compiler_list; do
    # Setup a source with many dependencies, because some compilers
    # like to wrap large dependency lists on column 80 (with \), and
    # we should not choose a depcomp mode which is confused by this.
    #
    # We need to recreate these files for each test, as the compiler may
    # overwrite some of them when testing with obscure command lines.
    # This happens at least with the AIX C compiler.
    : > sub/conftest.c
    for i in 1 2 3 4 5 6; do
      echo '#include "conftst'$i'.h"' >> sub/conftest.c
      # Using `: > sub/conftst$i.h' creates only sub/conftst1.h with
      # Solaris 8's {/usr,}/bin/sh.
      touch sub/conftst$i.h
    done
    echo "${am__include} ${am__quote}sub/conftest.Po${am__quote}" > confmf

    case $depmode in
    nosideeffect)
      # after this tag, mechanisms are not by side-effect, so they'll
      # only be used when explicitly requested
      if test "x$enable_dependency_tracking" = xyes; then
	continue
      else
	break
      fi
      ;;
    none) break ;;
    esac
    # We check with `-c' and `-o' for the sake of the "dashmstdout"
    # mode.  It turns out that the SunPro C++ compiler does not properly
    # handle `-M -o', and we need to detect this.
    if depmode=$depmode \
       source=sub/conftest.c object=sub/conftest.${OBJEXT-o} \
       depfile=sub/conftest.Po tmpdepfile=sub/conftest.TPo \
       $SHELL ./depcomp $depcc -c -o sub/conftest.${OBJEXT-o} sub/conftest.c \
         >/dev/null 2>conftest.err &&
       grep sub/conftst6.h sub/conftest.Po > /dev/null 2>&1 &&
       grep sub/conftest.${OBJEXT-o} sub/conftest.Po > /dev/null 2>&1 &&
       ${MAKE-make} -s -f confmf > /dev/null 2>&1; then
      # icc doesn't choke on unknown options, it will just issue warnings
      # or remarks (even with -Werror).  So we grep stderr for any message
      # that says an option was ignored or not supported.
      # When given -MP, icc 7.0 and 7.1 complain thusly:
      #   icc: Command line warning: ignoring option '-M'; no argument required
      # The diagnosis changed in icc 8.0:
      #   icc: Command line remark: option '-MP' not supported
      if (grep 'ignoring option' conftest.err ||
          grep 'not supported' conftest.err) >/dev/null 2>&1; then :; else
        am_cv_CXX_dependencies_compiler_type=$depmode
        break
      fi
    fi
  done

  cd ..
  rm -rf conftest.dir
else
  am_cv_CXX_dependencies_compiler_type=none
fi

fi
echo "$as_me:$LINENO: result: $am_cv_CXX_dependencies_compiler_type" >&5
echo "${ECHO_T}$am_cv_CXX_dependencies_compiler_type" >&6
CXXDEPMODE=depmode=$am_cv_CXX_dependencies_compiler_type


if
  test "x$enable_dependency_tracking" != xno \
  && test "$am_cv_CXX_dependencies_compiler_type" = gcc3; then
  am__fastdepCXX_TRUE=
  am__fastdepCXX_FALSE='#'
else
  am__fastdepCXX_TRUE='#'
  am__fastdepCXX_FALSE=
fi


# Find a good install program.  We prefer a C program (faster),
# so one script is as good as another.  But avoid the broken or
# incompatible versions:
# SysV /etc/install, /usr/sbin/install
# SunOS /usr/etc/install
# IRIX /sbin/install
# AIX /bin/install
# AmigaOS /C/install, which installs bootblocks on floppy discs
# AIX 4 /usr/bin/installbsd, which doesn't work without a -g flag
# AFS /usr/afsws/bin/install, which mishandles nonexistent args
# SVR4 /usr/ucb/install, which tries to use the nonexistent group "staff"
# OS/2's system install, which has a completely different semantic
# ./install, which can be erroneously created by make from ./install.sh.
echo "$as_me:$LINENO: checking for a BSD-compatible install" >&5
echo $ECHO_N "checking for a BSD-compatible install... $ECHO_C" >&6
if test -z "$INSTALL"; then
if test "${ac_cv_path_install+set}" = set; then
  echo $ECHO_N "(cached) $ECHO_C" >&6
else
  as_save_IFS=$IFS; IFS=$PATH_SEPARATOR
for as_dir in $PATH
do
  IFS=$as_save_IFS
  test -z "$as_dir" && as_dir=.
  # Account for people who put trailing slashes in PATH elements.
case $as_dir/ in
  ./ | .// | /cC/* | \
  /etc/* | /usr/sbin/* | /usr/etc/* | /sbin/* | /usr/afsws/bin/* | \
  ?:\\/os2\\/install\\/* | ?:\\/OS2\\/INSTALL\\/* | \
  /usr/ucb/* ) ;;
  *)
    # OSF1 and SCO ODT 3.0 have their own names for install.
    # Don't use installbsd from OSF since it installs stuff as root
    # by default.
    for ac_prog in ginstall scoinst install; do
      for ac_exec_ext in '' $ac_executable_extensions; do
	if $as_executable_p "$as_dir/$ac_prog$ac_exec_ext"; then
	  if test $ac_prog = install &&
	    grep dspmsg "$as_dir/$ac_prog$ac_exec_ext" >/dev/null 2>&1; then
	    # AIX install.  It has an incompatible calling convention.
	    :
	  elif test $ac_prog = install &&
	    grep pwplus "$as_dir/$ac_prog$ac_exec_ext" >/dev/null 2>&1; then
	    # program-specific install script used by HP pwplus--don't use.
	    :
	  else
	    ac_cv_path_install="$as_dir/$ac_prog$ac_exec_ext -c"
	    break 3
	  fi
	fi
      done
    done
    ;;
esac
done


fi
  if test "${ac_cv_path_install+set}" = set; then
    INSTALL=$ac_cv_path_install
  else
    # As a last resort, use the slow shell script.  We don't cache a
    # path for INSTALL within a source directory, because that will
    # break other packages using the cache if that directory is
    # removed, or if the path is relative.
    INSTALL=$ac_install_sh
  fi
fi
echo "$as_me:$LINENO: result: $INSTALL" >&5
echo "${ECHO_T}$INSTALL" >&6

# Use test -z because SunOS4 sh mishandles braces in ${var-val}.
# It thinks the first close brace ends the variable substitution.
test -z "$INSTALL_PROGRAM" && INSTALL_PROGRAM='${INSTALL}'

test -z "$INSTALL_SCRIPT" && INSTALL_SCRIPT='${INSTALL}'

test -z "$INSTALL_DATA" && INSTALL_DATA='${INSTALL} -m 644'


          ac_config_files="$ac_config_files Makefile"
cat >confcache <<\_ACEOF
# This file is a shell script that caches the results of configure
# tests run on this system so they can be shared between configure
# scripts and configure runs, see configure's option --config-cache.
# It is not useful on other systems.  If it contains results you don't
# want to keep, you may remove or edit it.
#
# config.status only pays attention to the cache file if you give it
# the --recheck option to rerun configure.
#
# `ac_cv_env_foo' variables (set or unset) will be overridden when
# loading this file, other *unset* `ac_cv_foo' will be assigned the
# following values.

_ACEOF

# The following way of writing the cache mishandles newlines in values,
# but we know of no workaround that is simple, portable, and efficient.
# So, don't put newlines in cache variables' values.
# Ultrix sh set writes to stderr and can't be redirected directly,
# and sets the high bit in the cache file unless we assign to the vars.
{
  (set) 2>&1 |
    case `(ac_space=' '; set | grep ac_space) 2>&1` in
    *ac_space=\ *)
      # `set' does not quote correctly, so add quotes (double-quote
      # substitution turns \\\\ into \\, and sed turns \\ into \).
      sed -n \
	"s/'/'\\\\''/g;
	  s/^\\([_$as_cr_alnum]*_cv_[_$as_cr_alnum]*\\)=\\(.*\\)/\\1='\\2'/p"
      ;;
    *)
      # `set' quotes correctly as required by POSIX, so do not add quotes.
      sed -n \
	"s/^\\([_$as_cr_alnum]*_cv_[_$as_cr_alnum]*\\)=\\(.*\\)/\\1=\\2/p"
      ;;
    esac;
} |
  sed '
     t clear
     : clear
     s/^\([^=]*\)=\(.*[{}].*\)$/test "${\1+set}" = set || &/
     t end
     /^ac_cv_env/!s/^\([^=]*\)=\(.*\)$/\1=${\1=\2}/
     : end' >>confcache
if diff $cache_file confcache >/dev/null 2>&1; then :; else
  if test -w $cache_file; then
    test "x$cache_file" != "x/dev/null" && echo "updating cache $cache_file"
    cat confcache >$cache_file
  else
    echo "not updating unwritable cache $cache_file"
  fi
fi
rm -f confcache

test "x$prefix" = xNONE && prefix=$ac_default_prefix
# Let make expand exec_prefix.
test "x$exec_prefix" = xNONE && exec_prefix='${prefix}'

# VPATH may cause trouble with some makes, so we remove $(srcdir),
# ${srcdir} and @srcdir@ from VPATH if srcdir is ".", strip leading and
# trailing colons and then remove the whole line if VPATH becomes empty
# (actually we leave an empty line to preserve line numbers).
if test "x$srcdir" = x.; then
  ac_vpsub='/^[	 ]*VPATH[	 ]*=/{
s/:*\$(srcdir):*/:/;
s/:*\${srcdir}:*/:/;
s/:*@srcdir@:*/:/;
s/^\([^=]*=[	 ]*\):*/\1/;
s/:*$//;
s/^[^=]*=[	 ]*$//;
}'
fi

DEFS=-DHAVE_CONFIG_H

ac_libobjs=
ac_ltlibobjs=
for ac_i in : $LIBOBJS; do test "x$ac_i" = x: && continue
  # 1. Remove the extension, and $U if already installed.
  ac_i=`echo "$ac_i" |
	 sed 's/\$U\././;s/\.o$//;s/\.obj$//'`
  # 2. Add them.
  ac_libobjs="$ac_libobjs $ac_i\$U.$ac_objext"
  ac_ltlibobjs="$ac_ltlibobjs $ac_i"'$U.lo'
done
LIBOBJS=$ac_libobjs

LTLIBOBJS=$ac_ltlibobjs


if test -z "${AMDEP_TRUE}" && test -z "${AMDEP_FALSE}"; then
  { { echo "$as_me:$LINENO: error: conditional \"AMDEP\" was never defined.
Usually this means the macro was only invoked conditionally." >&5
echo "$as_me: error: conditional \"AMDEP\" was never defined.
Usually this means the macro was only invoked conditionally." >&2;}
   { (exit 1); exit 1; }; }
fi
if test -z "${am__fastdepCXX_TRUE}" && test -z "${am__fastdepCXX_FALSE}"; then
  { { echo "$as_me:$LINENO: error: conditional \"am__fastdepCXX\" was never defined.
Usually this means the macro was only invoked conditionally." >&5
echo "$as_me: error: conditional \"am__fastdepCXX\" was never defined.
Usually this means the macro was only invoked conditionally." >&2;}
   { (exit 1); exit 1; }; }
fi

: ${CONFIG_STATUS=./config.status}
ac_clean_files_save=$ac_clean_files
ac_clean_files="$ac_clean_files $CONFIG_STATUS"
{ echo "$as_me:$LINENO: creating $CONFIG_STATUS" >&5
echo "$as_me: creating $CONFIG_STATUS" >&6;}
cat >$CONFIG_STATUS <<_ACEOF
#! $SHELL
# Generated by $as_me.
# Run this file to recreate the current configuration.
# Compiler output produced by configure, useful for debugging
# configure, is in config.log if it exists.

debug=false
ac_cs_recheck=false
ac_cs_silent=false
SHELL=\${CONFIG_SHELL-$SHELL}
_ACEOF

cat >>$CONFIG_STATUS <<\_ACEOF
## --------------------- ##
## M4sh Initialization.  ##
## --------------------- ##

# Be Bourne compatible
if test -n "${ZSH_VERSION+set}" && (emulate sh) >/dev/null 2>&1; then
  emulate sh
  NULLCMD=:
  # Zsh 3.x and 4.x performs word splitting on ${1+"$@"}, which
  # is contrary to our usage.  Disable this feature.
  alias -g '${1+"$@"}'='"$@"'
elif test -n "${BASH_VERSION+set}" && (set -o posix) >/dev/null 2>&1; then
  set -o posix
fi
DUALCASE=1; export DUALCASE # for MKS sh

# Support unset when possible.
if ( (MAIL=60; unset MAIL) || exit) >/dev/null 2>&1; then
  as_unset=unset
else
  as_unset=false
fi


# Work around bugs in pre-3.0 UWIN ksh.
$as_unset ENV MAIL MAILPATH
PS1='$ '
PS2='> '
PS4='+ '

# NLS nuisances.
for as_var in \
  LANG LANGUAGE LC_ADDRESS LC_ALL LC_COLLATE LC_CTYPE LC_IDENTIFICATION \
  LC_MEASUREMENT LC_MESSAGES LC_MONETARY LC_NAME LC_NUMERIC LC_PAPER \
  LC_TELEPHONE LC_TIME
do
  if (set +x; test -z "`(eval $as_var=C; export $as_var) 2>&1`"); then
    eval $as_var=C; export $as_var
  else
    $as_unset $as_var
  fi
done

# Required to use basename.
if expr a : '\(a\)' >/dev/null 2>&1; then
  as_expr=expr
else
  as_expr=false
fi

if (basename /) >/dev/null 2>&1 && test "X`basename / 2>&1`" = "X/"; then
  as_basename=basename
else
  as_basename=false
fi


# Name of the executable.
as_me=`$as_basename "$0" ||
$as_expr X/"$0" : '.*/\([^/][^/]*\)/*$' \| \
	 X"$0" : 'X\(//\)$' \| \
	 X"$0" : 'X\(/\)$' \| \
	 .     : '\(.\)' 2>/dev/null ||
echo X/"$0" |
    sed '/^.*\/\([^/][^/]*\)\/*$/{ s//\1/; q; }
  	  /^X\/\(\/\/\)$/{ s//\1/; q; }
  	  /^X\/\(\/\).*/{ s//\1/; q; }
  	  s/.*/./; q'`


# PATH needs CR, and LINENO needs CR and PATH.
# Avoid depending upon Character Ranges.
as_cr_letters='abcdefghijklmnopqrstuvwxyz'
as_cr_LETTERS='ABCDEFGHIJKLMNOPQRSTUVWXYZ'
as_cr_Letters=$as_cr_letters$as_cr_LETTERS
as_cr_digits='0123456789'
as_cr_alnum=$as_cr_Letters$as_cr_digits

# The user is always right.
if test "${PATH_SEPARATOR+set}" != set; then
  echo "#! /bin/sh" >conf$$.sh
  echo  "exit 0"   >>conf$$.sh
  chmod +x conf$$.sh
  if (PATH="/nonexistent;."; conf$$.sh) >/dev/null 2>&1; then
    PATH_SEPARATOR=';'
  else
    PATH_SEPARATOR=:
  fi
  rm -f conf$$.sh
fi


  as_lineno_1=$LINENO
  as_lineno_2=$LINENO
  as_lineno_3=`(expr $as_lineno_1 + 1) 2>/dev/null`
  test "x$as_lineno_1" != "x$as_lineno_2" &&
  test "x$as_lineno_3"  = "x$as_lineno_2"  || {
  # Find who we are.  Look in the path if we contain no path at all
  # relative or not.
  case $0 in
    *[\\/]* ) as_myself=$0 ;;
    *) as_save_IFS=$IFS; IFS=$PATH_SEPARATOR
for as_dir in $PATH
do
  IFS=$as_save_IFS
  test -z "$as_dir" && as_dir=.
  test -r "$as_dir/$0" && as_myself=$as_dir/$0 && break
done

       ;;
  esac
  # We did not find ourselves, most probably we were run as `sh COMMAND'
  # in which case we are not to be found in the path.
  if test "x$as_myself" = x; then
    as_myself=$0
  fi
  if test ! -f "$as_myself"; then
    { { echo "$as_me:$LINENO: error: cannot find myself; rerun with an absolute path" >&5
echo "$as_me: error: cannot find myself; rerun with an absolute path" >&2;}
   { (exit 1); exit 1; }; }
  fi
  case $CONFIG_SHELL in
  '')
    as_save_IFS=$IFS; IFS=$PATH_SEPARATOR
for as_dir in /bin$PATH_SEPARATOR/usr/bin$PATH_SEPARATOR$PATH
do
  IFS=$as_save_IFS
  test -z "$as_dir" && as_dir=.
  for as_base in sh bash ksh sh5; do
	 case $as_dir in
	 /*)
	   if ("$as_dir/$as_base" -c '
  as_lineno_1=$LINENO
  as_lineno_2=$LINENO
  as_lineno_3=`(expr $as_lineno_1 + 1) 2>/dev/null`
  test "x$as_lineno_1" != "x$as_lineno_2" &&
  test "x$as_lineno_3"  = "x$as_lineno_2" ') 2>/dev/null; then
	     $as_unset BASH_ENV || test "${BASH_ENV+set}" != set || { BASH_ENV=; export BASH_ENV; }
	     $as_unset ENV || test "${ENV+set}" != set || { ENV=; export ENV; }
	     CONFIG_SHELL=$as_dir/$as_base
	     export CONFIG_SHELL
	     exec "$CONFIG_SHELL" "$0" ${1+"$@"}
	   fi;;
	 esac
       done
done
;;
  esac

  # Create $as_me.lineno as a copy of $as_myself, but with $LINENO
  # uniformly replaced by the line number.  The first 'sed' inserts a
  # line-number line before each line; the second 'sed' does the real
  # work.  The second script uses 'N' to pair each line-number line
  # with the numbered line, and appends trailing '-' during
  # substitution so that $LINENO is not a special case at line end.
  # (Raja R Harinath suggested sed '=', and Paul Eggert wrote the
  # second 'sed' script.  Blame Lee E. McMahon for sed's syntax.  :-)
  sed '=' <$as_myself |
    sed '
      N
      s,$,-,
      : loop
      s,^\(['$as_cr_digits']*\)\(.*\)[$]LINENO\([^'$as_cr_alnum'_]\),\1\2\1\3,
      t loop
      s,-$,,
      s,^['$as_cr_digits']*\n,,
    ' >$as_me.lineno &&
  chmod +x $as_me.lineno ||
    { { echo "$as_me:$LINENO: error: cannot create $as_me.lineno; rerun with a POSIX shell" >&5
echo "$as_me: error: cannot create $as_me.lineno; rerun with a POSIX shell" >&2;}
   { (exit 1); exit 1; }; }

  # Don't try to exec as it changes $[0], causing all sort of problems
  # (the dirname of $[0] is not the place where we might find the
  # original and so on.  Autoconf is especially sensible to this).
  . ./$as_me.lineno
  # Exit status is that of the last command.
  exit
}


case `echo "testing\c"; echo 1,2,3`,`echo -n testing; echo 1,2,3` in
  *c*,-n*) ECHO_N= ECHO_C='
' ECHO_T='	' ;;
  *c*,*  ) ECHO_N=-n ECHO_C= ECHO_T= ;;
  *)       ECHO_N= ECHO_C='\c' ECHO_T= ;;
esac

if expr a : '\(a\)' >/dev/null 2>&1; then
  as_expr=expr
else
  as_expr=false
fi

rm -f conf$$ conf$$.exe conf$$.file
echo >conf$$.file
if ln -s conf$$.file conf$$ 2>/dev/null; then
  # We could just check for DJGPP; but this test a) works b) is more generic
  # and c) will remain valid once DJGPP supports symlinks (DJGPP 2.04).
  if test -f conf$$.exe; then
    # Don't use ln at all; we don't have any links
    as_ln_s='cp -p'
  else
    as_ln_s='ln -s'
  fi
elif ln conf$$.file conf$$ 2>/dev/null; then
  as_ln_s=ln
else
  as_ln_s='cp -p'
fi
rm -f conf$$ conf$$.exe conf$$.file

if mkdir -p . 2>/dev/null; then
  as_mkdir_p=:
else
  test -d ./-p && rmdir ./-p
  as_mkdir_p=false
fi

as_executable_p="test -f"

# Sed expression to map a string onto a valid CPP name.
as_tr_cpp="eval sed 'y%*$as_cr_letters%P$as_cr_LETTERS%;s%[^_$as_cr_alnum]%_%g'"

# Sed expression to map a string onto a valid variable name.
as_tr_sh="eval sed 'y%*+%pp%;s%[^_$as_cr_alnum]%_%g'"


# IFS
# We need space, tab and new line, in precisely that order.
as_nl='
'
IFS=" 	$as_nl"

# CDPATH.
$as_unset CDPATH

exec 6>&1

# Open the log real soon, to keep \$[0] and so on meaningful, and to
# report actual input values of CONFIG_FILES etc. instead of their
# values after options handling.  Logging --version etc. is OK.
exec 5>>config.log
{
  echo
  sed 'h;s/./-/g;s/^.../## /;s/...$/ ##/;p;x;p;x' <<_ASBOX
## Running $as_me. ##
_ASBOX
} >&5
cat >&5 <<_CSEOF

This file was extended by CoaSim-Guile $as_me 4.0.0, which was
generated by GNU Autoconf 2.59.  Invocation command line was

  CONFIG_FILES    = $CONFIG_FILES
  CONFIG_HEADERS  = $CONFIG_HEADERS
  CONFIG_LINKS    = $CONFIG_LINKS
  CONFIG_COMMANDS = $CONFIG_COMMANDS
  $ $0 $@

_CSEOF
echo "on `(hostname || uname -n) 2>/dev/null | sed 1q`" >&5
echo >&5
_ACEOF

# Files that config.status was made for.
if test -n "$ac_config_files"; then
  echo "config_files=\"$ac_config_files\"" >>$CONFIG_STATUS
fi

if test -n "$ac_config_headers"; then
  echo "config_headers=\"$ac_config_headers\"" >>$CONFIG_STATUS
fi

if test -n "$ac_config_links"; then
  echo "config_links=\"$ac_config_links\"" >>$CONFIG_STATUS
fi

if test -n "$ac_config_commands"; then
  echo "config_commands=\"$ac_config_commands\"" >>$CONFIG_STATUS
fi

cat >>$CONFIG_STATUS <<\_ACEOF

ac_cs_usage="\
\`$as_me' instantiates files from templates according to the
current configuration.

Usage: $0 [OPTIONS] [FILE]...

  -h, --help       print this help, then exit
  -V, --version    print version number, then exit
  -q, --quiet      do not print progress messages
  -d, --debug      don't remove temporary files
      --recheck    update $as_me by reconfiguring in the same conditions
  --file=FILE[:TEMPLATE]
		   instantiate the configuration file FILE
  --header=FILE[:TEMPLATE]
		   instantiate the configuration header FILE

Configuration files:
$config_files

Configuration headers:
$config_headers

Configuration commands:
$config_commands

Report bugs to <bug-autoconf@gnu.org>."
_ACEOF

cat >>$CONFIG_STATUS <<_ACEOF
ac_cs_version="\\
CoaSim-Guile config.status 4.0.0
configured by $0, generated by GNU Autoconf 2.59,
  with options \\"`echo "$ac_configure_args" | sed 's/[\\""\`\$]/\\\\&/g'`\\"

Copyright (C) 2003 Free Software Foundation, Inc.
This config.status script is free software; the Free Software Foundation
gives unlimited permission to copy, distribute and modify it."
srcdir=$srcdir
INSTALL="$INSTALL"
_ACEOF

cat >>$CONFIG_STATUS <<\_ACEOF
# If no file are specified by the user, then we need to provide default
# value.  By we need to know if files were specified by the user.
ac_need_defaults=:
while test $# != 0
do
  case $1 in
  --*=*)
    ac_option=`expr "x$1" : 'x\([^=]*\)='`
    ac_optarg=`expr "x$1" : 'x[^=]*=\(.*\)'`
    ac_shift=:
    ;;
  -*)
    ac_option=$1
    ac_optarg=$2
    ac_shift=shift
    ;;
  *) # This is not an option, so the user has probably given explicit
     # arguments.
     ac_option=$1
     ac_need_defaults=false;;
  esac

  case $ac_option in
  # Handling of the options.
_ACEOF
cat >>$CONFIG_STATUS <<\_ACEOF
  -recheck | --recheck | --rechec | --reche | --rech | --rec | --re | --r)
    ac_cs_recheck=: ;;
  --version | --vers* | -V )
    echo "$ac_cs_version"; exit 0 ;;
  --he | --h)
    # Conflict between --help and --header
    { { echo "$as_me:$LINENO: error: ambiguous option: $1
Try \`$0 --help' for more information." >&5
echo "$as_me: error: ambiguous option: $1
Try \`$0 --help' for more information." >&2;}
   { (exit 1); exit 1; }; };;
  --help | --hel | -h )
    echo "$ac_cs_usage"; exit 0 ;;
  --debug | --d* | -d )
    debug=: ;;
  --file | --fil | --fi | --f )
    $ac_shift
    CONFIG_FILES="$CONFIG_FILES $ac_optarg"
    ac_need_defaults=false;;
  --header | --heade | --head | --hea )
    $ac_shift
    CONFIG_HEADERS="$CONFIG_HEADERS $ac_optarg"
    ac_need_defaults=false;;
  -q | -quiet | --quiet | --quie | --qui | --qu | --q \
  | -silent | --silent | --silen | --sile | --sil | --si | --s)
    ac_cs_silent=: ;;

  # This is an error.
  -*) { { echo "$as_me:$LINENO: error: unrecognized option: $1
Try \`$0 --help' for more information." >&5
echo "$as_me: error: unrecognized option: $1
Try \`$0 --help' for more information." >&2;}
   { (exit 1); exit 1; }; } ;;

  *) ac_config_targets="$ac_config_targets $1" ;;

  esac
  shift
done

ac_configure_extra_args=

if $ac_cs_silent; then
  exec 6>/dev/null
  ac_configure_extra_args="$ac_configure_extra_args --silent"
fi

_ACEOF
cat >>$CONFIG_STATUS <<_ACEOF
if \$ac_cs_recheck; then
  echo "running $SHELL $0 " $ac_configure_args \$ac_configure_extra_args " --no-create --no-recursion" >&6
  exec $SHELL $0 $ac_configure_args \$ac_configure_extra_args --no-create --no-recursion
fi

_ACEOF

cat >>$CONFIG_STATUS <<_ACEOF
#
# INIT-COMMANDS section.
#

AMDEP_TRUE="$AMDEP_TRUE" ac_aux_dir="$ac_aux_dir"

_ACEOF


cat >>$CONFIG_STATUS <<\_ACEOF
for ac_config_target in $ac_config_targets
do
  case "$ac_config_target" in
  # Handling of arguments.
  "Makefile" ) CONFIG_FILES="$CONFIG_FILES Makefile" ;;
  "depfiles" ) CONFIG_COMMANDS="$CONFIG_COMMANDS depfiles" ;;
  "config.hh" ) CONFIG_HEADERS="$CONFIG_HEADERS config.hh" ;;
  *) { { echo "$as_me:$LINENO: error: invalid argument: $ac_config_target" >&5
echo "$as_me: error: invalid argument: $ac_config_target" >&2;}
   { (exit 1); exit 1; }; };;
  esac
done

# If the user did not use the arguments to specify the items to instantiate,
# then the envvar interface is used.  Set only those that are not.
# We use the long form for the default assignment because of an extremely
# bizarre bug on SunOS 4.1.3.
if $ac_need_defaults; then
  test "${CONFIG_FILES+set}" = set || CONFIG_FILES=$config_files
  test "${CONFIG_HEADERS+set}" = set || CONFIG_HEADERS=$config_headers
  test "${CONFIG_COMMANDS+set}" = set || CONFIG_COMMANDS=$config_commands
fi

# Have a temporary directory for convenience.  Make it in the build tree
# simply because there is no reason to put it here, and in addition,
# creating and moving files from /tmp can sometimes cause problems.
# Create a temporary directory, and hook for its removal unless debugging.
$debug ||
{
  trap 'exit_status=$?; rm -rf $tmp && exit $exit_status' 0
  trap '{ (exit 1); exit 1; }' 1 2 13 15
}

# Create a (secure) tmp directory for tmp files.

{
  tmp=`(umask 077 && mktemp -d -q "./confstatXXXXXX") 2>/dev/null` &&
  test -n "$tmp" && test -d "$tmp"
}  ||
{
  tmp=./confstat$$-$RANDOM
  (umask 077 && mkdir $tmp)
} ||
{
   echo "$me: cannot create a temporary directory in ." >&2
   { (exit 1); exit 1; }
}

_ACEOF

cat >>$CONFIG_STATUS <<_ACEOF

#
# CONFIG_FILES section.
#

# No need to generate the scripts if there are no CONFIG_FILES.
# This happens for instance when ./config.status config.h
if test -n "\$CONFIG_FILES"; then
  # Protect against being on the right side of a sed subst in config.status.
  sed 's/,@/@@/; s/@,/@@/; s/,;t t\$/@;t t/; /@;t t\$/s/[\\\\&,]/\\\\&/g;
   s/@@/,@/; s/@@/@,/; s/@;t t\$/,;t t/' >\$tmp/subs.sed <<\\CEOF
s,@SHELL@,$SHELL,;t t
s,@PATH_SEPARATOR@,$PATH_SEPARATOR,;t t
s,@PACKAGE_NAME@,$PACKAGE_NAME,;t t
s,@PACKAGE_TARNAME@,$PACKAGE_TARNAME,;t t
s,@PACKAGE_VERSION@,$PACKAGE_VERSION,;t t
s,@PACKAGE_STRING@,$PACKAGE_STRING,;t t
s,@PACKAGE_BUGREPORT@,$PACKAGE_BUGREPORT,;t t
s,@exec_prefix@,$exec_prefix,;t t
s,@prefix@,$prefix,;t t
s,@program_transform_name@,$program_transform_name,;t t
s,@bindir@,$bindir,;t t
s,@sbindir@,$sbindir,;t t
s,@libexecdir@,$libexecdir,;t t
s,@datadir@,$datadir,;t t
s,@sysconfdir@,$sysconfdir,;t t
s,@sharedstatedir@,$sharedstatedir,;t t
s,@localstatedir@,$localstatedir,;t t
s,@libdir@,$libdir,;t t
s,@includedir@,$includedir,;t t
s,@oldincludedir@,$oldincludedir,;t t
s,@infodir@,$infodir,;t t
s,@mandir@,$mandir,;t t
s,@build_alias@,$build_alias,;t t
s,@host_alias@,$host_alias,;t t
s,@target_alias@,$target_alias,;t t
s,@DEFS@,$DEFS,;t t
s,@ECHO_C@,$ECHO_C,;t t
s,@ECHO_N@,$ECHO_N,;t t
s,@ECHO_T@,$ECHO_T,;t t
s,@LIBS@,$LIBS,;t t
s,@INSTALL_PROGRAM@,$INSTALL_PROGRAM,;t t
s,@INSTALL_SCRIPT@,$INSTALL_SCRIPT,;t t
s,@INSTALL_DATA@,$INSTALL_DATA,;t t
s,@CYGPATH_W@,$CYGPATH_W,;t t
s,@PACKAGE@,$PACKAGE,;t t
s,@VERSION@,$VERSION,;t t
s,@ACLOCAL@,$ACLOCAL,;t t
s,@AUTOCONF@,$AUTOCONF,;t t
s,@AUTOMAKE@,$AUTOMAKE,;t t
s,@AUTOHEADER@,$AUTOHEADER,;t t
s,@MAKEINFO@,$MAKEINFO,;t t
s,@install_sh@,$install_sh,;t t
s,@STRIP@,$STRIP,;t t
s,@ac_ct_STRIP@,$ac_ct_STRIP,;t t
s,@INSTALL_STRIP_PROGRAM@,$INSTALL_STRIP_PROGRAM,;t t
s,@mkdir_p@,$mkdir_p,;t t
s,@AWK@,$AWK,;t t
s,@SET_MAKE@,$SET_MAKE,;t t
s,@am__leading_dot@,$am__leading_dot,;t t
s,@AMTAR@,$AMTAR,;t t
s,@am__tar@,$am__tar,;t t
s,@am__untar@,$am__untar,;t t
s,@CXX@,$CXX,;t t
s,@CXXFLAGS@,$CXXFLAGS,;t t
s,@LDFLAGS@,$LDFLAGS,;t t
s,@CPPFLAGS@,$CPPFLAGS,;t t
s,@ac_ct_CXX@,$ac_ct_CXX,;t t
s,@EXEEXT@,$EXEEXT,;t t
s,@OBJEXT@,$OBJEXT,;t t
s,@DEPDIR@,$DEPDIR,;t t
s,@am__include@,$am__include,;t t
s,@am__quote@,$am__quote,;t t
s,@AMDEP_TRUE@,$AMDEP_TRUE,;t t
s,@AMDEP_FALSE@,$AMDEP_FALSE,;t t
s,@AMDEPBACKSLASH@,$AMDEPBACKSLASH,;t t
s,@CXXDEPMODE@,$CXXDEPMODE,;t t
s,@am__fastdepCXX_TRUE@,$am__fastdepCXX_TRUE,;t t
s,@am__fastdepCXX_FALSE@,$am__fastdepCXX_FALSE,;t t
s,@LIBOBJS@,$LIBOBJS,;t t
s,@LTLIBOBJS@,$LTLIBOBJS,;t t
CEOF

_ACEOF

  cat >>$CONFIG_STATUS <<\_ACEOF
  # Split the substitutions into bite-sized pieces for seds with
  # small command number limits, like on Digital OSF/1 and HP-UX.
  ac_max_sed_lines=48
  ac_sed_frag=1 # Number of current file.
  ac_beg=1 # First line for current file.
  ac_end=$ac_max_sed_lines # Line after last line for current file.
  ac_more_lines=:
  ac_sed_cmds=
  while $ac_more_lines; do
    if test $ac_beg -gt 1; then
      sed "1,${ac_beg}d; ${ac_end}q" $tmp/subs.sed >$tmp/subs.frag
    else
      sed "${ac_end}q" $tmp/subs.sed >$tmp/subs.frag
    fi
    if test ! -s $tmp/subs.frag; then
      ac_more_lines=false
    else
      # The purpose of the label and of the branching condition is to
      # speed up the sed processing (if there are no `@' at all, there
      # is no need to browse any of the substitutions).
      # These are the two extra sed commands mentioned above.
      (echo ':t
  /@[a-zA-Z_][a-zA-Z_0-9]*@/!b' && cat $tmp/subs.frag) >$tmp/subs-$ac_sed_frag.sed
      if test -z "$ac_sed_cmds"; then
	ac_sed_cmds="sed -f $tmp/subs-$ac_sed_frag.sed"
      else
	ac_sed_cmds="$ac_sed_cmds | sed -f $tmp/subs-$ac_sed_frag.sed"
      fi
      ac_sed_frag=`expr $ac_sed_frag + 1`
      ac_beg=$ac_end
      ac_end=`expr $ac_end + $ac_max_sed_lines`
    fi
  done
  if test -z "$ac_sed_cmds"; then
    ac_sed_cmds=cat
  fi
fi # test -n "$CONFIG_FILES"

_ACEOF
cat >>$CONFIG_STATUS <<\_ACEOF
for ac_file in : $CONFIG_FILES; do test "x$ac_file" = x: && continue
  # Support "outfile[:infile[:infile...]]", defaulting infile="outfile.in".
  case $ac_file in
  - | *:- | *:-:* ) # input from stdin
	cat >$tmp/stdin
	ac_file_in=`echo "$ac_file" | sed 's,[^:]*:,,'`
	ac_file=`echo "$ac_file" | sed 's,:.*,,'` ;;
  *:* ) ac_file_in=`echo "$ac_file" | sed 's,[^:]*:,,'`
	ac_file=`echo "$ac_file" | sed 's,:.*,,'` ;;
  * )   ac_file_in=$ac_file.in ;;
  esac

  # Compute @srcdir@, @top_srcdir@, and @INSTALL@ for subdirectories.
  ac_dir=`(dirname "$ac_file") 2>/dev/null ||
$as_expr X"$ac_file" : 'X\(.*[^/]\)//*[^/][^/]*/*$' \| \
	 X"$ac_file" : 'X\(//\)[^/]' \| \
	 X"$ac_file" : 'X\(//\)$' \| \
	 X"$ac_file" : 'X\(/\)' \| \
	 .     : '\(.\)' 2>/dev/null ||
echo X"$ac_file" |
    sed '/^X\(.*[^/]\)\/\/*[^/][^/]*\/*$/{ s//\1/; q; }
  	  /^X\(\/\/\)[^/].*/{ s//\1/; q; }
  	  /^X\(\/\/\)$/{ s//\1/; q; }
  	  /^X\(\/\).*/{ s//\1/; q; }
  	  s/.*/./; q'`
  { if $as_mkdir_p; then
    mkdir -p "$ac_dir"
  else
    as_dir="$ac_dir"
    as_dirs=
    while test ! -d "$as_dir"; do
      as_dirs="$as_dir $as_dirs"
      as_dir=`(dirname "$as_dir") 2>/dev/null ||
$as_expr X"$as_dir" : 'X\(.*[^/]\)//*[^/][^/]*/*$' \| \
	 X"$as_dir" : 'X\(//\)[^/]' \| \
	 X"$as_dir" : 'X\(//\)$' \| \
	 X"$as_dir" : 'X\(/\)' \| \
	 .     : '\(.\)' 2>/dev/null ||
echo X"$as_dir" |
    sed '/^X\(.*[^/]\)\/\/*[^/][^/]*\/*$/{ s//\1/; q; }
  	  /^X\(\/\/\)[^/].*/{ s//\1/; q; }
  	  /^X\(\/\/\)$/{ s//\1/; q; }
  	  /^X\(\/\).*/{ s//\1/; q; }
  	  s/.*/./; q'`
    done
    test ! -n "$as_dirs" || mkdir $as_dirs
  fi || { { echo "$as_me:$LINENO: error: cannot create directory \"$ac_dir\"" >&5
echo "$as_me: error: cannot create directory \"$ac_dir\"" >&2;}
   { (exit 1); exit 1; }; }; }

  ac_builddir=.

if test "$ac_dir" != .; then
  ac_dir_suffix=/`echo "$ac_dir" | sed 's,^\.[\\/],,'`
  # A "../" for each directory in $ac_dir_suffix.
  ac_top_builddir=`echo "$ac_dir_suffix" | sed 's,/[^\\/]*,../,g'`
else
  ac_dir_suffix= ac_top_builddir=
fi

case $srcdir in
  .)  # No --srcdir option.  We are building in place.
    ac_srcdir=.
    if test -z "$ac_top_builddir"; then
       ac_top_srcdir=.
    else
       ac_top_srcdir=`echo $ac_top_builddir | sed 's,/$,,'`
    fi ;;
  [\\/]* | ?:[\\/]* )  # Absolute path.
    ac_srcdir=$srcdir$ac_dir_suffix;
    ac_top_srcdir=$srcdir ;;
  *) # Relative path.
    ac_srcdir=$ac_top_builddir$srcdir$ac_dir_suffix
    ac_top_srcdir=$ac_top_builddir$srcdir ;;
esac

# Do not use `cd foo && pwd` to compute absolute paths, because
# the directories may not exist.
case `pwd` in
.) ac_abs_builddir="$ac_dir";;
*)
  case "$ac_dir" in
  .) ac_abs_builddir=`pwd`;;
  [\\/]* | ?:[\\/]* ) ac_abs_builddir="$ac_dir";;
  *) ac_abs_builddir=`pwd`/"$ac_dir";;
  esac;;
esac
case $ac_abs_builddir in
.) ac_abs_top_builddir=${ac_top_builddir}.;;
*)
  case ${ac_top_builddir}. in
  .) ac_abs_top_builddir=$ac_abs_builddir;;
  [\\/]* | ?:[\\/]* ) ac_abs_top_builddir=${ac_top_builddir}.;;
  *) ac_abs_top_builddir=$ac_abs_builddir/${ac_top_builddir}.;;
  esac;;
esac
case $ac_abs_builddir in
.) ac_abs_srcdir=$ac_srcdir;;
*)
  case $ac_srcdir in
  .) ac_abs_srcdir=$ac_abs_builddir;;
  [\\/]* | ?:[\\/]* ) ac_abs_srcdir=$ac_srcdir;;
  *) ac_abs_srcdir=$ac_abs_builddir/$ac_srcdir;;
  esac;;
esac
case $ac_abs_builddir in
.) ac_abs_top_srcdir=$ac_top_srcdir;;
*)
  case $ac_top_srcdir in
  .) ac_abs_top_srcdir=$ac_abs_builddir;;
  [\\/]* | ?:[\\/]* ) ac_abs_top_srcdir=$ac_top_srcdir;;
  *) ac_abs_top_srcdir=$ac_abs_builddir/$ac_top_srcdir;;
  esac;;
esac


  case $INSTALL in
  [\\/$]* | ?:[\\/]* ) ac_INSTALL=$INSTALL ;;
  *) ac_INSTALL=$ac_top_builddir$INSTALL ;;
  esac

  if test x"$ac_file" != x-; then
    { echo "$as_me:$LINENO: creating $ac_file" >&5
echo "$as_me: creating $ac_file" >&6;}
    rm -f "$ac_file"
  fi
  # Let's still pretend it is `configure' which instantiates (i.e., don't
  # use $as_me), people would be surprised to read:
  #    /* config.h.  Generated by config.status.  */
  if test x"$ac_file" = x-; then
    configure_input=
  else
    configure_input="$ac_file.  "
  fi
  configure_input=$configure_input"Generated from `echo $ac_file_in |
				     sed 's,.*/,,'` by configure."

  # First look for the input files in the build tree, otherwise in the
  # src tree.
  ac_file_inputs=`IFS=:
    for f in $ac_file_in; do
      case $f in
      -) echo $tmp/stdin ;;
      [\\/$]*)
	 # Absolute (can't be DOS-style, as IFS=:)
	 test -f "$f" || { { echo "$as_me:$LINENO: error: cannot find input file: $f" >&5
echo "$as_me: error: cannot find input file: $f" >&2;}
   { (exit 1); exit 1; }; }
	 echo "$f";;
      *) # Relative
	 if test -f "$f"; then
	   # Build tree
	   echo "$f"
	 elif test -f "$srcdir/$f"; then
	   # Source tree
	   echo "$srcdir/$f"
	 else
	   # /dev/null tree
	   { { echo "$as_me:$LINENO: error: cannot find input file: $f" >&5
echo "$as_me: error: cannot find input file: $f" >&2;}
   { (exit 1); exit 1; }; }
	 fi;;
      esac
    done` || { (exit 1); exit 1; }
_ACEOF
cat >>$CONFIG_STATUS <<_ACEOF
  sed "$ac_vpsub
$extrasub
_ACEOF
cat >>$CONFIG_STATUS <<\_ACEOF
:t
/@[a-zA-Z_][a-zA-Z_0-9]*@/!b
s,@configure_input@,$configure_input,;t t
s,@srcdir@,$ac_srcdir,;t t
s,@abs_srcdir@,$ac_abs_srcdir,;t t
s,@top_srcdir@,$ac_top_srcdir,;t t
s,@abs_top_srcdir@,$ac_abs_top_srcdir,;t t
s,@builddir@,$ac_builddir,;t t
s,@abs_builddir@,$ac_abs_builddir,;t t
s,@top_builddir@,$ac_top_builddir,;t t
s,@abs_top_builddir@,$ac_abs_top_builddir,;t t
s,@INSTALL@,$ac_INSTALL,;t t
" $ac_file_inputs | (eval "$ac_sed_cmds") >$tmp/out
  rm -f $tmp/stdin
  if test x"$ac_file" != x-; then
    mv $tmp/out $ac_file
  else
    cat $tmp/out
    rm -f $tmp/out
  fi

done
_ACEOF
cat >>$CONFIG_STATUS <<\_ACEOF

#
# CONFIG_HEADER section.
#

# These sed commands are passed to sed as "A NAME B NAME C VALUE D", where
# NAME is the cpp macro being defined and VALUE is the value it is being given.
#
# ac_d sets the value in "#define NAME VALUE" lines.
ac_dA='s,^\([	 ]*\)#\([	 ]*define[	 ][	 ]*\)'
ac_dB='[	 ].*$,\1#\2'
ac_dC=' '
ac_dD=',;t'
# ac_u turns "#undef NAME" without trailing blanks into "#define NAME VALUE".
ac_uA='s,^\([	 ]*\)#\([	 ]*\)undef\([	 ][	 ]*\)'
ac_uB='$,\1#\2define\3'
ac_uC=' '
ac_uD=',;t'

for ac_file in : $CONFIG_HEADERS; do test "x$ac_file" = x: && continue
  # Support "outfile[:infile[:infile...]]", defaulting infile="outfile.in".
  case $ac_file in
  - | *:- | *:-:* ) # input from stdin
	cat >$tmp/stdin
	ac_file_in=`echo "$ac_file" | sed 's,[^:]*:,,'`
	ac_file=`echo "$ac_file" | sed 's,:.*,,'` ;;
  *:* ) ac_file_in=`echo "$ac_file" | sed 's,[^:]*:,,'`
	ac_file=`echo "$ac_file" | sed 's,:.*,,'` ;;
  * )   ac_file_in=$ac_file.in ;;
  esac

  test x"$ac_file" != x- && { echo "$as_me:$LINENO: creating $ac_file" >&5
echo "$as_me: creating $ac_file" >&6;}

  # First look for the input files in the build tree, otherwise in the
  # src tree.
  ac_file_inputs=`IFS=:
    for f in $ac_file_in; do
      case $f in
      -) echo $tmp/stdin ;;
      [\\/$]*)
	 # Absolute (can't be DOS-style, as IFS=:)
	 test -f "$f" || { { echo "$as_me:$LINENO: error: cannot find input file: $f" >&5
echo "$as_me: error: cannot find input file: $f" >&2;}
   { (exit 1); exit 1; }; }
	 # Do quote $f, to prevent DOS paths from being IFS'd.
	 echo "$f";;
      *) # Relative
	 if test -f "$f"; then
	   # Build tree
	   echo "$f"
	 elif test -f "$srcdir/$f"; then
	   # Source tree
	   echo "$srcdir/$f"
	 else
	   # /dev/null tree
	   { { echo "$as_me:$LINENO: error: cannot find input file: $f" >&5
echo "$as_me: error: cannot find input file: $f" >&2;}
   { (exit 1); exit 1; }; }
	 fi;;
      esac
    done` || { (exit 1); exit 1; }
  # Remove the trailing spaces.
  sed 's/[	 ]*$//' $ac_file_inputs >$tmp/in

_ACEOF

# Transform confdefs.h into two sed scripts, `conftest.defines' and
# `conftest.undefs', that substitutes the proper values into
# config.h.in to produce config.h.  The first handles `#define'
# templates, and the second `#undef' templates.
# And first: Protect against being on the right side of a sed subst in
# config.status.  Protect against being in an unquoted here document
# in config.status.
rm -f conftest.defines conftest.undefs
# Using a here document instead of a string reduces the quoting nightmare.
# Putting comments in sed scripts is not portable.
#
# `end' is used to avoid that the second main sed command (meant for
# 0-ary CPP macros) applies to n-ary macro definitions.
# See the Autoconf documentation for `clear'.
cat >confdef2sed.sed <<\_ACEOF
s/[\\&,]/\\&/g
s,[\\$`],\\&,g
t clear
: clear
s,^[	 ]*#[	 ]*define[	 ][	 ]*\([^	 (][^	 (]*\)\(([^)]*)\)[	 ]*\(.*\)$,${ac_dA}\1${ac_dB}\1\2${ac_dC}\3${ac_dD},gp
t end
s,^[	 ]*#[	 ]*define[	 ][	 ]*\([^	 ][^	 ]*\)[	 ]*\(.*\)$,${ac_dA}\1${ac_dB}\1${ac_dC}\2${ac_dD},gp
: end
_ACEOF
# If some macros were called several times there might be several times
# the same #defines, which is useless.  Nevertheless, we may not want to
# sort them, since we want the *last* AC-DEFINE to be honored.
uniq confdefs.h | sed -n -f confdef2sed.sed >conftest.defines
sed 's/ac_d/ac_u/g' conftest.defines >conftest.undefs
rm -f confdef2sed.sed

# This sed command replaces #undef with comments.  This is necessary, for
# example, in the case of _POSIX_SOURCE, which is predefined and required
# on some systems where configure will not decide to define it.
cat >>conftest.undefs <<\_ACEOF
s,^[	 ]*#[	 ]*undef[	 ][	 ]*[a-zA-Z_][a-zA-Z_0-9]*,/* & */,
_ACEOF

# Break up conftest.defines because some shells have a limit on the size
# of here documents, and old seds have small limits too (100 cmds).
echo '  # Handle all the #define templates only if necessary.' >>$CONFIG_STATUS
echo '  if grep "^[	 ]*#[	 ]*define" $tmp/in >/dev/null; then' >>$CONFIG_STATUS
echo '  # If there are no defines, we may have an empty if/fi' >>$CONFIG_STATUS
echo '  :' >>$CONFIG_STATUS
rm -f conftest.tail
while grep . conftest.defines >/dev/null
do
  # Write a limited-size here document to $tmp/defines.sed.
  echo '  cat >$tmp/defines.sed <<CEOF' >>$CONFIG_STATUS
  # Speed up: don't consider the non `#define' lines.
  echo '/^[	 ]*#[	 ]*define/!b' >>$CONFIG_STATUS
  # Work around the forget-to-reset-the-flag bug.
  echo 't clr' >>$CONFIG_STATUS
  echo ': clr' >>$CONFIG_STATUS
  sed ${ac_max_here_lines}q conftest.defines >>$CONFIG_STATUS
  echo 'CEOF
  sed -f $tmp/defines.sed $tmp/in >$tmp/out
  rm -f $tmp/in
  mv $tmp/out $tmp/in
' >>$CONFIG_STATUS
  sed 1,${ac_max_here_lines}d conftest.defines >conftest.tail
  rm -f conftest.defines
  mv conftest.tail conftest.defines
done
rm -f conftest.defines
echo '  fi # grep' >>$CONFIG_STATUS
echo >>$CONFIG_STATUS

# Break up conftest.undefs because some shells have a limit on the size
# of here documents, and old seds have small limits too (100 cmds).
echo '  # Handle all the #undef templates' >>$CONFIG_STATUS
rm -f conftest.tail
while grep . conftest.undefs >/dev/null
do
  # Write a limited-size here document to $tmp/undefs.sed.
  echo '  cat >$tmp/undefs.sed <<CEOF' >>$CONFIG_STATUS
  # Speed up: don't consider the non `#undef'
  echo '/^[	 ]*#[	 ]*undef/!b' >>$CONFIG_STATUS
  # Work around the forget-to-reset-the-flag bug.
  echo 't clr' >>$CONFIG_STATUS
  echo ': clr' >>$CONFIG_STATUS
  sed ${ac_max_here_lines}q conftest.undefs >>$CONFIG_STATUS
  echo 'CEOF
  sed -f $tmp/undefs.sed $tmp/in >$tmp/out
  rm -f $tmp/in
  mv $tmp/out $tmp/in
' >>$CONFIG_STATUS
  sed 1,${ac_max_here_lines}d conftest.undefs >conftest.tail
  rm -f conftest.undefs
  mv conftest.tail conftest.undefs
done
rm -f conftest.undefs

cat >>$CONFIG_STATUS <<\_ACEOF
  # Let's still pretend it is `configure' which instantiates (i.e., don't
  # use $as_me), people would be surprised to read:
  #    /* config.h.  Generated by config.status.  */
  if test x"$ac_file" = x-; then
    echo "/* Generated by configure.  */" >$tmp/config.h
  else
    echo "/* $ac_file.  Generated by configure.  */" >$tmp/config.h
  fi
  cat $tmp/in >>$tmp/config.h
  rm -f $tmp/in
  if test x"$ac_file" != x-; then
    if diff $ac_file $tmp/config.h >/dev/null 2>&1; then
      { echo "$as_me:$LINENO: $ac_file is unchanged" >&5
echo "$as_me: $ac_file is unchanged" >&6;}
    else
      ac_dir=`(dirname "$ac_file") 2>/dev/null ||
$as_expr X"$ac_file" : 'X\(.*[^/]\)//*[^/][^/]*/*$' \| \
	 X"$ac_file" : 'X\(//\)[^/]' \| \
	 X"$ac_file" : 'X\(//\)$' \| \
	 X"$ac_file" : 'X\(/\)' \| \
	 .     : '\(.\)' 2>/dev/null ||
echo X"$ac_file" |
    sed '/^X\(.*[^/]\)\/\/*[^/][^/]*\/*$/{ s//\1/; q; }
  	  /^X\(\/\/\)[^/].*/{ s//\1/; q; }
  	  /^X\(\/\/\)$/{ s//\1/; q; }
  	  /^X\(\/\).*/{ s//\1/; q; }
  	  s/.*/./; q'`
      { if $as_mkdir_p; then
    mkdir -p "$ac_dir"
  else
    as_dir="$ac_dir"
    as_dirs=
    while test ! -d "$as_dir"; do
      as_dirs="$as_dir $as_dirs"
      as_dir=`(dirname "$as_dir") 2>/dev/null ||
$as_expr X"$as_dir" : 'X\(.*[^/]\)//*[^/][^/]*/*$' \| \
	 X"$as_dir" : 'X\(//\)[^/]' \| \
	 X"$as_dir" : 'X\(//\)$' \| \
	 X"$as_dir" : 'X\(/\)' \| \
	 .     : '\(.\)' 2>/dev/null ||
echo X"$as_dir" |
    sed '/^X\(.*[^/]\)\/\/*[^/][^/]*\/*$/{ s//\1/; q; }
  	  /^X\(\/\/\)[^/].*/{ s//\1/; q; }
  	  /^X\(\/\/\)$/{ s//\1/; q; }
  	  /^X\(\/\).*/{ s//\1/; q; }
  	  s/.*/./; q'`
    done
    test ! -n "$as_dirs" || mkdir $as_dirs
  fi || { { echo "$as_me:$LINENO: error: cannot create directory \"$ac_dir\"" >&5
echo "$as_me: error: cannot create directory \"$ac_dir\"" >&2;}
   { (exit 1); exit 1; }; }; }

      rm -f $ac_file
      mv $tmp/config.h $ac_file
    fi
  else
    cat $tmp/config.h
    rm -f $tmp/config.h
  fi
# Compute $ac_file's index in $config_headers.
_am_stamp_count=1
for _am_header in $config_headers :; do
  case $_am_header in
    $ac_file | $ac_file:* )
      break ;;
    * )
      _am_stamp_count=`expr $_am_stamp_count + 1` ;;
  esac
done
echo "timestamp for $ac_file" >`(dirname $ac_file) 2>/dev/null ||
$as_expr X$ac_file : 'X\(.*[^/]\)//*[^/][^/]*/*$' \| \
	 X$ac_file : 'X\(//\)[^/]' \| \
	 X$ac_file : 'X\(//\)$' \| \
	 X$ac_file : 'X\(/\)' \| \
	 .     : '\(.\)' 2>/dev/null ||
echo X$ac_file |
    sed '/^X\(.*[^/]\)\/\/*[^/][^/]*\/*$/{ s//\1/; q; }
  	  /^X\(\/\/\)[^/].*/{ s//\1/; q; }
  	  /^X\(\/\/\)$/{ s//\1/; q; }
  	  /^X\(\/\).*/{ s//\1/; q; }
  	  s/.*/./; q'`/stamp-h$_am_stamp_count
done
_ACEOF
cat >>$CONFIG_STATUS <<\_ACEOF

#
# CONFIG_COMMANDS section.
#
for ac_file in : $CONFIG_COMMANDS; do test "x$ac_file" = x: && continue
  ac_dest=`echo "$ac_file" | sed 's,:.*,,'`
  ac_source=`echo "$ac_file" | sed 's,[^:]*:,,'`
  ac_dir=`(dirname "$ac_dest") 2>/dev/null ||
$as_expr X"$ac_dest" : 'X\(.*[^/]\)//*[^/][^/]*/*$' \| \
	 X"$ac_dest" : 'X\(//\)[^/]' \| \
	 X"$ac_dest" : 'X\(//\)$' \| \
	 X"$ac_dest" : 'X\(/\)' \| \
	 .     : '\(.\)' 2>/dev/null ||
echo X"$ac_dest" |
    sed '/^X\(.*[^/]\)\/\/*[^/][^/]*\/*$/{ s//\1/; q; }
  	  /^X\(\/\/\)[^/].*/{ s//\1/; q; }
  	  /^X\(\/\/\)$/{ s//\1/; q; }
  	  /^X\(\/\).*/{ s//\1/; q; }
  	  s/.*/./; q'`
  { if $as_mkdir_p; then
    mkdir -p "$ac_dir"
  else
    as_dir="$ac_dir"
    as_dirs=
    while test ! -d "$as_dir"; do
      as_dirs="$as_dir $as_dirs"
      as_dir=`(dirname "$as_dir") 2>/dev/null ||
$as_expr X"$as_dir" : 'X\(.*[^/]\)//*[^/][^/]*/*$' \| \
	 X"$as_dir" : 'X\(//\)[^/]' \| \
	 X"$as_dir" : 'X\(//\)$' \| \
	 X"$as_dir" : 'X\(/\)' \| \
	 .     : '\(.\)' 2>/dev/null ||
echo X"$as_dir" |
    sed '/^X\(.*[^/]\)\/\/*[^/][^/]*\/*$/{ s//\1/; q; }
  	  /^X\(\/\/\)[^/].*/{ s//\1/; q; }
  	  /^X\(\/\/\)$/{ s//\1/; q; }
  	  /^X\(\/\).*/{ s//\1/; q; }
  	  s/.*/./; q'`
    done
    test ! -n "$as_dirs" || mkdir $as_dirs
  fi || { { echo "$as_me:$LINENO: error: cannot create directory \"$ac_dir\"" >&5
echo "$as_me: error: cannot create directory \"$ac_dir\"" >&2;}
   { (exit 1); exit 1; }; }; }

  ac_builddir=.

if test "$ac_dir" != .; then
  ac_dir_suffix=/`echo "$ac_dir" | sed 's,^\.[\\/],,'`
  # A "../" for each directory in $ac_dir_suffix.
  ac_top_builddir=`echo "$ac_dir_suffix" | sed 's,/[^\\/]*,../,g'`
else
  ac_dir_suffix= ac_top_builddir=
fi

case $srcdir in
  .)  # No --srcdir option.  We are building in place.
    ac_srcdir=.
    if test -z "$ac_top_builddir"; then
       ac_top_srcdir=.
    else
       ac_top_srcdir=`echo $ac_top_builddir | sed 's,/$,,'`
    fi ;;
  [\\/]* | ?:[\\/]* )  # Absolute path.
    ac_srcdir=$srcdir$ac_dir_suffix;
    ac_top_srcdir=$srcdir ;;
  *) # Relative path.
    ac_srcdir=$ac_top_builddir$srcdir$ac_dir_suffix
    ac_top_srcdir=$ac_top_builddir$srcdir ;;
esac

# Do not use `cd foo && pwd` to compute absolute paths, because
# the directories may not exist.
case `pwd` in
.) ac_abs_builddir="$ac_dir";;
*)
  case "$ac_dir" in
  .) ac_abs_builddir=`pwd`;;
  [\\/]* | ?:[\\/]* ) ac_abs_builddir="$ac_dir";;
  *) ac_abs_builddir=`pwd`/"$ac_dir";;
  esac;;
esac
case $ac_abs_builddir in
.) ac_abs_top_builddir=${ac_top_builddir}.;;
*)
  case ${ac_top_builddir}. in
  .) ac_abs_top_builddir=$ac_abs_builddir;;
  [\\/]* | ?:[\\/]* ) ac_abs_top_builddir=${ac_top_builddir}.;;
  *) ac_abs_top_builddir=$ac_abs_builddir/${ac_top_builddir}.;;
  esac;;
esac
case $ac_abs_builddir in
.) ac_abs_srcdir=$ac_srcdir;;
*)
  case $ac_srcdir in
  .) ac_abs_srcdir=$ac_abs_builddir;;
  [\\/]* | ?:[\\/]* ) ac_abs_srcdir=$ac_srcdir;;
  *) ac_abs_srcdir=$ac_abs_builddir/$ac_srcdir;;
  esac;;
esac
case $ac_abs_builddir in
.) ac_abs_top_srcdir=$ac_top_srcdir;;
*)
  case $ac_top_srcdir in
  .) ac_abs_top_srcdir=$ac_abs_builddir;;
  [\\/]* | ?:[\\/]* ) ac_abs_top_srcdir=$ac_top_srcdir;;
  *) ac_abs_top_srcdir=$ac_abs_builddir/$ac_top_srcdir;;
  esac;;
esac


  { echo "$as_me:$LINENO: executing $ac_dest commands" >&5
echo "$as_me: executing $ac_dest commands" >&6;}
  case $ac_dest in
    depfiles ) test x"$AMDEP_TRUE" != x"" || for mf in $CONFIG_FILES; do
  # Strip MF so we end up with the name of the file.
  mf=`echo "$mf" | sed -e 's/:.*$//'`
  # Check whether this is an Automake generated Makefile or not.
  # We used to match only the files named `Makefile.in', but
  # some people rename them; so instead we look at the file content.
  # Grep'ing the first line is not enough: some people post-process
  # each Makefile.in and add a new line on top of each file to say so.
  # So let's grep whole file.
  if grep '^#.*generated by automake' $mf > /dev/null 2>&1; then
    dirpart=`(dirname "$mf") 2>/dev/null ||
$as_expr X"$mf" : 'X\(.*[^/]\)//*[^/][^/]*/*$' \| \
	 X"$mf" : 'X\(//\)[^/]' \| \
	 X"$mf" : 'X\(//\)$' \| \
	 X"$mf" : 'X\(/\)' \| \
	 .     : '\(.\)' 2>/dev/null ||
echo X"$mf" |
    sed '/^X\(.*[^/]\)\/\/*[^/][^/]*\/*$/{ s//\1/; q; }
  	  /^X\(\/\/\)[^/].*/{ s//\1/; q; }
  	  /^X\(\/\/\)$/{ s//\1/; q; }
  	  /^X\(\/\).*/{ s//\1/; q; }
  	  s/.*/./; q'`
  else
    continue
  fi
  # Extract the definition of DEPDIR, am__include, and am__quote
  # from the Makefile without running `make'.
  DEPDIR=`sed -n 's/^DEPDIR = //p' < "$mf"`
  test -z "$DEPDIR" && continue
  am__include=`sed -n 's/^am__include = //p' < "$mf"`
  test -z "am__include" && continue
  am__quote=`sed -n 's/^am__quote = //p' < "$mf"`
  # When using ansi2knr, U may be empty or an underscore; expand it
  U=`sed -n 's/^U = //p' < "$mf"`
  # Find all dependency output files, they are included files with
  # $(DEPDIR) in their names.  We invoke sed twice because it is the
  # simplest approach to changing $(DEPDIR) to its actual value in the
  # expansion.
  for file in `sed -n "
    s/^$am__include $am__quote\(.*(DEPDIR).*\)$am__quote"'$/\1/p' <"$mf" | \
       sed -e 's/\$(DEPDIR)/'"$DEPDIR"'/g' -e 's/\$U/'"$U"'/g'`; do
    # Make sure the directory exists.
    test -f "$dirpart/$file" && continue
    fdir=`(dirname "$file") 2>/dev/null ||
$as_expr X"$file" : 'X\(.*[^/]\)//*[^/][^/]*/*$' \| \
	 X"$file" : 'X\(//\)[^/]' \| \
	 X"$file" : 'X\(//\)$' \| \
	 X"$file" : 'X\(/\)' \| \
	 .     : '\(.\)' 2>/dev/null ||
echo X"$file" |
    sed '/^X\(.*[^/]\)\/\/*[^/][^/]*\/*$/{ s//\1/; q; }
  	  /^X\(\/\/\)[^/].*/{ s//\1/; q; }
  	  /^X\(\/\/\)$/{ s//\1/; q; }
  	  /^X\(\/\).*/{ s//\1/; q; }
  	  s/.*/./; q'`
    { if $as_mkdir_p; then
    mkdir -p $dirpart/$fdir
  else
    as_dir=$dirpart/$fdir
    as_dirs=
    while test ! -d "$as_dir"; do
      as_dirs="$as_dir $as_dirs"
      as_dir=`(dirname "$as_dir") 2>/dev/null ||
$as_expr X"$as_dir" : 'X\(.*[^/]\)//*[^/][^/]*/*$' \| \
	 X"$as_dir" : 'X\(//\)[^/]' \| \
	 X"$as_dir" : 'X\(//\)$' \| \
	 X"$as_dir" : 'X\(/\)' \| \
	 .     : '\(.\)' 2>/dev/null ||
echo X"$as_dir" |
    sed '/^X\(.*[^/]\)\/\/*[^/][^/]*\/*$/{ s//\1/; q; }
  	  /^X\(\/\/\)[^/].*/{ s//\1/; q; }
  	  /^X\(\/\/\)$/{ s//\1/; q; }
  	  /^X\(\/\).*/{ s//\1/; q; }
  	  s/.*/./; q'`
    done
    test ! -n "$as_dirs" || mkdir $as_dirs
  fi || { { echo "$as_me:$LINENO: error: cannot create directory $dirpart/$fdir" >&5
echo "$as_me: error: cannot create directory $dirpart/$fdir" >&2;}
   { (exit 1); exit 1; }; }; }

    # echo "creating $dirpart/$file"
    echo '# dummy' > "$dirpart/$file"
  done
done
 ;;
  esac
done
_ACEOF

cat >>$CONFIG_STATUS <<\_ACEOF

{ (exit 0); exit 0; }
_ACEOF
chmod +x $CONFIG_STATUS
ac_clean_files=$ac_clean_files_save


# configure is writing to config.log, and then calls config.status.
# config.status does its own redirection, appending to config.log.
# Unfortunately, on DOS this fails, as config.log is still kept open
# by configure, so config.status won't be able to write to it; its
# output is simply discarded.  So we exec the FD to /dev/null,
# effectively closing config.log, so it can be properly (re)opened and
# appended to by config.status.  When coming back to configure, we
# need to make the FD available again.
if test "$no_create" != yes; then
  ac_cs_success=:
  ac_config_status_args=
  test "$silent" = yes &&
    ac_config_status_args="$ac_config_status_args --quiet"
  exec 5>/dev/null
  $SHELL $CONFIG_STATUS $ac_config_status_args || ac_cs_success=false
  exec 5>>config.log
  # Use ||, not &&, to avoid exiting from the if with $? = 1, which
  # would make configure fail if this is the last instruction.
  $ac_cs_success || { (exit 1); exit 1; }
fi
