# Supplementary material for: CoaSim: A flexible environment for simulating genetic data under coalescent models
Source: BMC Bioinformatics. 2005 Oct 14;6:252. doi: 10.1186/1471-2105-6-252 (PMC1274299; doi:10.1186/1471-2105-6-252)
Supplement: Additional File 4 [file 1471-2105-6-252-S4.gz › coasim-guile-4.0.0/simulate-test.expected]

((0 0 0 0 0) (0 1 0 0 1) (1 0 1 0 1) (0 0 0 18 0) (0 0 1 0 1) (0 0 0 0 0) (0 1 0 0 1) (0 1 0 0 0) (1 0 0 19 0) (0 1 0 0 1))

(5.583428305245 4.8452098356339 3.91443772072925 6.00830299067368 6.20330826447776)

5.583428305245 4.8452098356339 3.91443772072925 6.00830299067368 6.20330826447776 
5.583428305245 4.8452098356339 3.91443772072925 6.00830299067368 6.20330826447776 

((0 0 0 0 0) (0 1 0 0 1) (1 0 1 0 1) (0 0 0 18 0) (0 0 1 0 1) (0 0 0 0 0) (0 1 0 0 1) (0 1 0 0 0) (1 0 0 19 0) (0 1 0 0 1))

((0 0 0 0 0) (0 0 1 11 1) (0 0 0 0 0) (0 0 0 0 0) (0 0 0 18 0) (0 0 0 0 0) (0 0 1 11 1) (0 0 0 0 0) (0 0 0 0 0) (0 0 0 0 0) (0 0 0 6 0) (1 1 0 0 0) (0 0 0 17 0) (0 0 0 17 0) (0 0 1 2 1) (0 0 0 18 0) (1 1 0 0 0) (0 0 1 11 1) (0 0 0 1 0) (1 1 0 0 0))


((0 1 0 0 0) (1 0 0 0 0) (1 0 0 0 0) (1 0 0 0 0) (1 0 0 0 0) (0 0 0 0 0) (1 0 0 0 0) (0 1 0 0 0) (0 0 0 0 0) (1 0 0 0 0) (0 0 0 0 1) (0 0 1 0 0) (0 0 1 0 0) (0 0 0 0 1) (0 0 1 0 0) (0 0 0 0 1) (0 0 1 0 0) (0 0 0 0 0) (0 1 0 0 0) (0 1 0 0 0))

((1 1 0 0 0) (1 0 0 0 0) (1 0 0 13 0) (1 1 0 0 0) (1 1 0 1 0) (1 1 0 0 0) (1 1 0 0 0) (1 0 0 0 0) (1 1 0 0 0) (1 1 0 0 0) (1 0 0 0 0) (0 0 1 0 1) (0 0 1 0 1) (1 1 0 0 0) (1 1 0 0 0) (0 0 1 0 1) (0 0 0 0 1) (1 0 0 0 0) (0 0 1 0 1) (1 1 0 0 0))

now testing validation of incorrect input
this will print some error messages

wrong-number-of-args
wrong-number-of-args
wrong-type-arg
out-of-sequence ((snp-marker 0.0 0.1 0.9) (snp-marker 0.0 0.1 0.9))
out-of-sequence ((snp-marker 0.1 0.1 0.9) (snp-marker 0.0 0.1 0.9))
non-positive-sample-size (-10)
