# Supplementary material for: CoaSim: A flexible environment for simulating genetic data under coalescent models
Source: BMC Bioinformatics. 2005 Oct 14;6:252. doi: 10.1186/1471-2105-6-252 (PMC1274299; doi:10.1186/1471-2105-6-252)
Supplement: Additional File 4 [file 1471-2105-6-252-S4.gz › coasim-guile-4.0.0/scheme/coasim/markers.scm]

;;; CoaSim -- A coalescence process simulator
;;;
;;; Copyright (C) 2004, 2005 by Bioinformatics ApS
;;;                             <URL:http://bioinformatics.dk>

;;; Commentary:

;; --<GUILE COMMENT>---------------------------------------------

;; <module name="(coasim markers)">
;;  <brief>
;;    This module contains functions manipulating sorted lists of markers.
;;  </brief>

;; -----</GUILE COMMENT>----------------------------------------- 

;;; Code:

(define-module (coasim markers) 
  :use-module ((coasim) :select (position set-position!))
  :use-module ((ice-9 optargs) :select (let-keywords))
  :use-module ((srfi srfi-1) :select (take drop)))

(define (cmp-markers m1 m2) (< (position m1) (position m2)))

(define-public (sort-markers markers)
  "
   --<GUILE COMMENT>---------------------------------------------
   <method name='sort-markers'>
    <brief>Sort a list of markers.</brief>
    <prototype>(sort-markers marker-list)</prototype>
    <example>(sort-markers marker-list)</example>
    <description>
     <p>
      Sort a list of markers with relation to their position.
     </p>
    </description>
   </method>
   -----</GUILE COMMENT>----------------------------------------- 
  "
  (sort markers cmp-markers))


(define-public (insert-sorted-idx sorted-list marker)
  "
   --<GUILE COMMENT>---------------------------------------------
   <method name='insert-sorted-idx'>
    <brief>Inserts a marker in a sorted list of markers..</brief>
    <prototype>(insert-sorted-idx marker-list marker)</prototype>
    <example> (define snp-markers (make-random-snp-markers 10 0.1 0.9))
 (define disease-marker (car (make-random-trait-markers 1 0.18 0.22)))
 (define markers-and-index (insert-sorted-idx snp-markers disease-marker))</example>
    <description>
     <p>
      This function inserts a marker into a sorted list of markers and
      return a list who's first element is the resulting list and who's
      second element is the index the marker got in the new list.
     </p>
    </description>
   </method>
   -----</GUILE COMMENT>----------------------------------------- 
  "
  (letrec ((p (position marker))
	   (f (lambda (lst i c)
		(cond ((null? lst) (list (c (list marker)) i))
		      ((= p (position (car lst))) 
		       (throw 'position-occupied))
		      ((< p (position (car lst)))
		       (list (c (cons marker lst)) i))
		      (else
		       (f (cdr lst) (+ i 1)
			  (lambda (tail) (c (cons (car lst) tail)))))))))
    (f sorted-list 0 (lambda (lst) lst))))


(define-public (insert-sorted sorted-list marker)
  "
   --<GUILE COMMENT>---------------------------------------------
   <method name='insert-sorted'>
    <brief>Inserts a marker in a sorted list of markers.</brief>
    <prototype>(insert-sorted sorted-marker-list marker)</prototype>
    <example>(insert-sorted sorted-marker-list marker)</example>
    <description>
     <p>
      This function inserts a marker into a sorted list of markers and
      return the resulting list.
     </p>
    </description>
   </method>
   -----</GUILE COMMENT>----------------------------------------- 
  "
  (let ((list-and-index (insert-sorted-idx sorted-list marker)))
    (car list-and-index)))

(define-public (merge-markers . list-of-marker-lists)
  "
   --<GUILE COMMENT>---------------------------------------------
   <method name='merge-markers'>
    <brief>Merge two or more lists of sorted markers.</brief>
    <prototype>(merge-markers . list-of-marker-lists)</prototype>
    <example>(merge-markers marker-list-1 marker-list-2 marker-list-3)</example>
    <description>
     <p>
      Merge two or more lists of sorted markers.
     </p>
    </description>
   </method>
   -----</GUILE COMMENT>----------------------------------------- 
  "
  (if (null? list-of-marker-lists) '()
      (let loop ((merged (car list-of-marker-lists))
		 (rest   (cdr list-of-marker-lists)))
	(if (null? rest) merged
	    (loop (merge merged (car rest) cmp-markers) (cdr rest))))))


(define-public (rescale-positions positions recombination-rates)
  "
   --<GUILE COMMENT>---------------------------------------------
   <method name='rescale-positions'>
    <brief>Rescales marker positions to simulate variable recombination rate.</brief>
    <prototype>(rescale-positions positions recombination-rates)</prototype>
    <example> (use-modules (coasim markers))
 (define positions '(0 0.1 0.2 0.3 0.4 0.5 0.6 0.7 0.8 0.9))
 (define recomb-rates '((0.5 40) (0.25 400) (0.25 40)))
 (define new-positions (rescale-positions positions recomb-rates))</example>
    <description>
     <p>
      Rescales the positions in `positions' according to `recombination-rates',
      a list of pairs where the first element is a lenght (of the 0-1 interval)
      and the second is the recombination rate over that range.  (The actual
      value of the rate is not important, only the relative differences
      between the rates in the list).
     </p>
     <p>
      The `recombination-rates' list is translated into a piece-wise linear
      function, where the different regions of the 0-1 interval specified by
      the distances in the list have different slope
     </p>
     <p>
       Let <em>l<sub>i</sub></em> be length <em>i</em> in 
       `recombination-rages', and let <em>bp<sub>i</sub></em> be the sum of
       the first <em>i</em> lengths: 
       <em>&#931;<sub>j&lt;i</sub> l<sub>i</sub></em>.  
       Let <em>a<sub>i</sub></em> be rate
       <em>i</em> in `recombination-rates', and let <em>b<sub>i</sub></em> be 
       the sum <em>&#931;<sub>j&lt;i</sub> a<sub>i</sub>*d<sub>i</sub></em>.
     </p>
     <p>
      The positions are then translated by linear functions: 
      <em>f<sub>i</sub>(x) = a<sub>i</sub>*x + b<sub>i</sub></em>,
      such that for
      positions <em>p</em>: <em>bp<sub>i</sub>&lt;p&lt;= bp<sub>i+1</sub></em>
      <em>p</em> is translated into <em>f<sub>i</sub>(p)</em>.
     </p>
     <p>
      The input positions must be sorted.
     </p>
    </description>
   </method>
   -----</GUILE COMMENT>----------------------------------------- 
  "
  ;; sanity check
  (let ((distance-sum (apply + (map car recombination-rates))))
    (if (not (= 1.0 distance-sum))
	(throw 'illegal-distances distance-sum)))
  (if (null? positions)
      (throw 'empty-positions-list positions))
  (let loop ((cur (car positions))
	     (rest (cdr positions)))
    (if (null? rest) #f
	(begin 
	  (if (> cur (car rest)) (throw 'positions-not-sorted))
	  (loop (car rest) (cdr rest)))))

  (let* (;; distances in the 0-1 interval
	 (distances (map car recombination-rates))
	 ;; the different rates
	 (rates (map cadr recombination-rates))
	 
	 ;; breaks between different rates
	 (break-points
	  (let loop ((bp '(0)) (dists distances))
	    (if (null? dists) (cdr (reverse bp)) ; reverse order, remove 0
		(loop (cons (+ (car dists) (car bp)) bp)
		      (cdr dists)))))

	 ;; break-points scaled wrt rates
	 (reversed-scaled-break-points
	  (let loop ((bp '(0)) (dists distances) (rs rates))
	    (if (null? dists) bp
		(loop (cons (+ (* (car rs) (car dists)) (car bp)) bp)
		      (cdr dists)
		      (cdr rs)))))

	 ;; max scaled break point, used for back-scaling
	 (end-point (car reversed-scaled-break-points))
	 ;; function for scaling back to 0-1 interval
	 (back-scale (lambda (x) (/ x end-point)))

	 ;; linear functions used for re-scaling
	 (as rates)
	 (bs (reverse (cdr reversed-scaled-break-points)))
	 (gen-lin-fun (lambda (a b) (lambda (x) (+ (* a x) b))))
	 (lin-funs (map gen-lin-fun as bs))

	 ;; scale positions wrt linear functions
	 (scaled-positions
	  (let loop ((pos positions)
		     (scaled-pos '())
		     (bps break-points)
		     (last-break 0)
		     (lfs lin-funs))
	    (cond ((null? pos) (reverse scaled-pos))
		  ((> (car pos) (car bps))
		   (loop pos scaled-pos (cdr bps) (car bps) (cdr lfs)))
		  (else
		   (loop (cdr pos) 
			 (cons ((car lfs) (- (car pos) last-break)) scaled-pos)
			 bps last-break lfs))))))

    (map back-scale scaled-positions)))


(define-public (rescale-markers! markers recombination-rates)
  "
   --<GUILE COMMENT>---------------------------------------------
   <method name='rescale-markers!'>
    <brief>Rescales marker positions to simulate variable recombination rate.</brief>
    <prototype>(rescale-markers! markers recombination-rates)</prototype>
    <example> (use-modules (coasim markers))
 (define recomb-rates '((0.5 40) (0.25 400) (0.25 40)))
 (define scaled (rescale-markers! markers recomb-rates))</example>
    <description>
     <p>
      Rescales the positions of the markers in `markers' according to
     `recombination-rates',
      a list of pairs where the first element is a lenght (of the 0-1 interval)
      and the second is the recombination rate over that range.  (The actual
      value of the rate is not important, only the relative differences
      between the rates in the list).
     </p>
     <p>
      Similar to the function `rescale-positions', except that for this
      function the markers are moved according to the rescaling.
     </p>
    </description>
   </method>
   -----</GUILE COMMENT>----------------------------------------- 
  "
  (let* ((unscaled-positions (map position markers))
	 (scaled-positions   (rescale-positions unscaled-positions
						recombination-rates)))
    (for-each set-position! markers scaled-positions)))
	 


;; --<GUILE COMMENT>---------------------------------
;; </module>
;; --</GUILE COMMENT>--------------------------------
