# Supplementary material for: CoaSim: A flexible environment for simulating genetic data under coalescent models
Source: BMC Bioinformatics. 2005 Oct 14;6:252. doi: 10.1186/1471-2105-6-252 (PMC1274299; doi:10.1186/1471-2105-6-252)
Supplement: Additional File 4 [file 1471-2105-6-252-S4.gz › coasim-guile-4.0.0/scheme/coasim/disease-modelling.scm]

;;; CoaSim -- A coalescence process simulator
;;;
;;; Copyright (C) 2004, 2005 by Bioinformatics ApS
;;;                             <URL:http://bioinformatics.dk>

;;; Commentary:

;; --<GUILE COMMENT>---------------------------------------------

;; <module name="(coasim disease-modelling)">
;;  <brief>
;;    This module contains functions for disease models, specifically for
;;    splitting simulated sequences in diseased and healthy individuals based
;;    on their haplotypes or genotypes.
;;  </brief>

;; -----</GUILE COMMENT>----------------------------------------- 

(define-module (coasim disease-modelling) 
  :use-module ((srfi srfi-1)   :select (partition zip))
  :use-module ((ice-9 receive) :select (receive))
  :use-module ((ice-9 optargs) :select (let-keywords)))


(define (process-indices sequence indices combine)
  "Calles combine on all elements in sequence, with a flag set to true
 if the element is on one of the indices."
  (let loop ((idx 0)
	     (rest-seq sequence)
	     (rest-idx indices)
	     (collected '()))
    (cond ((null? rest-seq)
	   (append (reverse collected) rest-seq))

	  ((null? rest-idx)
	   ;; combine the rest
	   (let loop ((rest rest-seq) (collected collected))
	     (if (null? rest)
		 (reverse collected)
		 (loop (cdr rest) (combine #f (car rest) collected)))))

	  (else (if (= idx (car rest-idx))
		    (loop (+ 1 idx) (cdr rest-seq) 
			  (cdr rest-idx) (combine #t (car rest-seq) collected))
		    (loop (+ 1 idx) (cdr rest-seq) 
			  rest-idx (combine #f (car rest-seq) collected)))))))

(define (strip-indices sequence indices)
  (process-indices sequence indices
		   (lambda (f s c) (if (not f) (cons s c) c))))

(define (take-indices sequence indices)
  (process-indices sequence indices
		   (lambda (f s c) (if f (cons s c) c))))


;;   --<GUILE COMMENT>---------------------------------------------
;;   <method name='project-function'>
;;    <brief>
;;     Projects a list of allels to a subset for a function call.
;;    </brief>
;;    <prototype>(project-function f indices)</prototype>
;;    <example> (use-modules (coasim disease-modelling))
;; (define is-case?
;;   (project-function (lambda (a1 a3) (= a1 1) (= a3 0)) '(1 3)))</example>
;;    <description>
;;     <p>
;;      Translates a function that takes a subset of allels as input, into a
;;      function that takes the full list of alleles.
;;     </p>
;;     <p>
;;      If function f takes, say, two alleles as input, and we want to call
;;      it on index 1 and 3, we can use function (project-function f '(1 3))
;;      that will work on the full allele list by calling f with allele 1 
;;      and 3.
;;     </p>
;;    </description>
;;   </method>
;;   -----</GUILE COMMENT>----------------------------------------- 
(define-public (project-function f indices)
  (lambda (s) (apply f (take-indices s indices))))


;;   --<GUILE COMMENT>---------------------------------------------
;;   <method name='table->function'>
;;    <brief>
;;     Translates a table into a function usable by e.g. the qtl-on-markers
;;     function.
;;    </brief>
;;    <prototype>(table->function table)</prototype>
;;    <example> (use-modules (coasim disease-modelling))
;; (define f-hash
;;   (let ((h (make-hash-table 4)))
;;     (hash-create-handle! h '(0 0)  0)
;;     (hash-create-handle! h '(0 1)  0)
;;     (hash-create-handle! h '(1 0) .1)
;;     (hash-create-handle! h '(1 1) .5)
;;     (table->function h)))
;; 
;; (define f-alist
;;   (let ((t
;; 	 (acons '(0 0)  0
;; 	 (acons '(0 1)  0
;; 	 (acons '(1 0) .1
;; 	 (acons '(1 1) .5
;; 	 '()))))))
;;     (table->function t)))</example>
;;    <description>
;;     <p>
;;      Translates a table, either a hash table or an associative list, into
;;      a function that can be used with qtl-on-markers or 
;;      split-in-cases-controls-on-markers.
;;     </p>
;;    </description>
;;   </method>
;;   -----</GUILE COMMENT>----------------------------------------- 
(define-public (table->function table)
  (let ((get (if (list? table) assoc-ref hash-ref)))
    (lambda s (get table s))))


;;   --<GUILE COMMENT>---------------------------------------------
;;   <method name='remove-alleles'>
;;    <brief>
;;     Removes the alleles of the markers at `indices' from the sequences.
;;    </brief>
;;    <prototype>(remove-alleles sequences indices)</prototype>
;;    <example> (use-modules (coasim disease-modelling))
;; (remove-allele seqs trait-indices)))</example>
;;    <description>
;;     <p>
;;      Removes the alleles at `inidices' from the sequences; 
;;      useful for example for removing the trait markers from a dataset.
;;     </p>
;;    </description>
;;   </method>
;;   -----</GUILE COMMENT>----------------------------------------- 
(define-public (remove-alleles seqs indices)
  (map (lambda (s) (strip-indices s indices)) seqs))


;;   --<GUILE COMMENT>---------------------------------------------
;;   <method name='remove-allele'>
;;    <brief>Removes the alleles of the marker at `idx' from the sequences.</brief>
;;    <prototype>(remove-allele sequences idx)</prototype>
;;    <example> (use-modules (coasim disease-modelling))
;; (remove-allele seqs trait-idx)))</example>
;;    <description>
;;     <p>
;;      Removes the alleles at `idx' from the sequences; useful for example for
;;      removing a trait marker from a dataset.
;;     </p>
;;    </description>
;;   </method>
;;   -----</GUILE COMMENT>----------------------------------------- 
(define-public (remove-allele seqs idx)
  (remove-alleles seqs (list idx)))


;;   --<GUILE COMMENT>---------------------------------------------
;;   <method name='split-in-cases-controls'>
;;    <brief>Split a list of sequences into cases and controls.</brief>
;;    <prototype> (split-in-cases-controls sequences is-case?)</prototype>
;;    <example> (use-modules (coasim disease-modelling))
;; (let* ((is-mutant? (lambda (a) (= 1 a)))
;;        (allele     (lambda (h idx) (list-ref h idx)))
;;        (is-case?   (lambda (h) (and (is-mutant? (allele h 2))
;;                                     (is-mutant? (allele h 4))))))
;;     (split-in-cases-controls seqs is-case?))</example>
;;    <description>
;;     <p>
;;      Split a dataset into cases and controls, based on the
;;      predicate is-case?. If a sequence satisfy the is-case? predicate, 
;;      the sequence is considered a case, otherwise a control.
;;     </p>
;;    </description>
;;   </method>
;;   -----</GUILE COMMENT>----------------------------------------- 
(define-public (split-in-cases-controls sequences is-case?)
  (receive (cases controls) (partition is-case? sequences)
	   (list cases controls)))


;;   --<GUILE COMMENT>---------------------------------------------
;;   <method name='split-in-cases-controls-on-markers'>
;;    <brief>Split a list of sequences into cases and controls.</brief>
;;    <prototype> (split-in-cases-controls-on-markers sequences marker-indices is-case?)</prototype>
;;    <example> (use-modules (coasim disease-modelling))
;; (let ((is-case? (lambda (a2 a4) (and (= 1 a2) (= 1 a4)))))
;;     (split-in-cases-controls-on-markers seqs '(2 4) is-case?)))</example>
;;    <description>
;;     <p>
;;      Split a dataset into cases and controls, based on the values of the 
;;      alleles at indices marker-indices.  If thes value at those indices
;;      satisfy the is-case? predicate, the sequence is considered a case, 
;;      otherwise a control.
;;     </p>
;;     <p>
;;      By default the alleles at the marker indices are removed from the
;;      resulting lists; an optional parameter, :remove-traits, if set to #f, 
;;      will prevent removal of the marker alleles.
;;     </p>
;;    </description>
;;   </method>
;;   -----</GUILE COMMENT>----------------------------------------- 
(define-public (split-in-cases-controls-on-markers
		sequences marker-indices is-case? . kwargs)
  (let-keywords kwargs #f ((remove-traits #t))
    (let ((p (project-function is-case? marker-indices)))
      (receive (cases controls) (partition p sequences)
	       (if remove-traits 
		   (list (remove-alleles cases    marker-indices)
			 (remove-alleles controls marker-indices))
		   (list cases controls))))))


;;   --<GUILE COMMENT>---------------------------------------------
;;   <method name='split-in-cases-controls-on-marker'>
;;    <brief>Split a list of sequences into cases and controls.</brief>
;;    <prototype> (split-in-cases-controls-on-marker sequences marker-idx is-case?)</prototype>
;;    <example> (use-modules (coasim disease-modelling))
;; (let ((is-case? (lambda (a) (= 1 a))))
;;     (split-in-cases-controls-on-marker seqs marker-idx is-case?)))</example>
;;    <description>
;;     <p>
;;      Split a dataset into cases and controls, based on the value of the 
;;      marker at index marker-idx.  If the value at that index satisfy the
;;      is-case? predicate, the sequence is considered a case, otherwise a
;;      control.
;;     </p>
;;     <p>
;;      By default the alleles at the marker is removed from the resulting
;;      lists; an optional parameter, :remove-trait, if set to #f, will prevent
;;      removal of the marker alleles.
;;     </p>
;;    </description>
;;   </method>
;;   -----</GUILE COMMENT>----------------------------------------- 
(define-public (split-in-cases-controls-on-marker 
		sequences marker-idx is-case? . kwargs)
  (let-keywords kwargs #f ((remove-trait #t))
     (split-in-cases-controls-on-markers sequences (list marker-idx) is-case?
					 :remove-traits remove-trait)))


;;   --<GUILE COMMENT>---------------------------------------------
;;   <method name='qtl-on-markers'>
;;    <brief>
;;      Calculates quantitative values for haplotypes based on selected 
;;      alleles.
;;    </brief>
;;    <prototype> (qtl-on-markers sequences marker-indices f)</prototype>
;;    <example> (use-modules (coasim disease-modelling))
;; (let ((qtl-value (lambda (a2 a4) (+ (* 2 a2) a4)))))
;;     (qtl-on-markers seqs '(2 4) qtl-value)))</example>
;;    <description>
;;     <p>
;;       Calculate a quantitative value for each sequence in sequences
;;       by calling f with the alleles at marker-indices for each sequence.
;;     </p>
;;     <p>
;;       Returns a list of lists, where the car is the sequence and the 
;;       cadr is the calculated value.
;;     </p>
;;     <p>
;;      By default the alleles at the marker indices are removed from the
;;      resulting lists; an optional parameter, :remove-traits, if set to #f, 
;;      will prevent removal of the marker alleles.
;;     </p>
;;    </description>
;;   </method>
;;   -----</GUILE COMMENT>----------------------------------------- 
(define-public (qtl-on-markers sequences marker-indices f . kwargs)
  (let-keywords kwargs #f ((remove-traits #t))
    (let* ((qtl (project-function f marker-indices))
	  (qtls (map qtl sequences)))
      (if remove-traits
	  (zip (remove-alleles sequences marker-indices) qtls)
	  (zip sequences qtls)))))


;;   --<GUILE COMMENT>---------------------------------------------
;;   <method name='split-on-threshold'>
;;    <brief>
;;      Split a list of sequences with associated quantitative values based on
;;      a threshold for the value.
;;    </brief>
;;    <prototype> (split-on-threshold sequence-qtl-list threshold)</prototype>
;;    <example> (use-modules (coasim disease-modelling))
;; (let* ((qtl-value (lambda (a2 a4) (+ (* 2 a2) a4)))
;;        (qtl-seqs (qtl-on-markers seqs '(2 4) qtl-value))
;;        (cases-controls (split-on-threshold qtl-seqs 1.5))
;;        (cases (car cases-controls))
;;        (controls (cadr cases-controls)))
;;    ...)</example>
;;    <description>
;;     <p>
;;      Split a list of sequences with associated quantitative values based on
;;      a threshold for the value.
;;     </p>
;;     <p>
;;       The input is a list of lists, where the first element in each list is
;;       a sequence and the second is a quantitative value.  This is the kind
;;       of values that qtl-on-markers return.
;;     </p>
;;     <p>
;;       The result is a list where the car contains the sequences where the
;;       associated value was below the threshold and where the cadr contains
;;       the sequences where the associated value was equal to or above the
;;       threshold.
;;     </p>
;;    </description>
;;   </method>
;;   -----</GUILE COMMENT>----------------------------------------- 
(define-public (split-on-threshold seqs-and-qtl threshold)
  (let ((p (lambda (seq-qtl) (< (cadr seq-qtl) threshold))))
    (receive (below above) (partition p seqs-and-qtl)
	     (list (map car below) (map car above)))))

;;   --<GUILE COMMENT>---------------------------------------------
;;   <method name='split-on-probability'>
;;    <brief>
;;      Split a list of sequences with associated probabilities based on
;;      the probability.
;;    </brief>
;;    <prototype> (split-on-probability sequence-probability-list)</prototype>
;;    <example> (use-modules (coasim disease-modelling))
;; (let* ((qtl-value (lambda (a2 a4) (+ (* .2 a2) (* .1 a4))))
;;        (qtl-seqs (qtl-on-markers seqs '(2 4) qtl-value))
;;        (cases-controls (split-on-probability qtl-seqs))
;;        (cases (car cases-controls))
;;        (controls (cadr cases-controls)))
;;    ...)</example>
;;    <description>
;;     <p>
;;      Split a list of sequences with associated probabilities.
;;     </p>
;;     <p>
;;       The input is a list of lists, where the first element in each list is
;;       a sequence and the second is a probability.  The sequences are 
;;       separated into two output lists; for pair '(seq p), seq
;;       is put in the first list with probability p and in the second with
;;       probability 1-q.
;;     </p>
;;    </description>
;;   </method>
;;   -----</GUILE COMMENT>----------------------------------------- 
(define-public (split-on-probability seqs-and-p)
  (let* ((msec (cdr (gettimeofday)))
	 (random-state (seed->random-state msec))
	 (p (lambda (seq-p) (< (random 1.0 random-state) (cadr seq-p)))))
    (receive (below above) (partition p seqs-and-p)
	     (list (map car below) (map car above)))))


;; --<GUILE COMMENT>---------------------------------
;; </module>
;; --</GUILE COMMENT>--------------------------------
