# Supplementary material for: CoaSim: A flexible environment for simulating genetic data under coalescent models
Source: BMC Bioinformatics. 2005 Oct 14;6:252. doi: 10.1186/1471-2105-6-252 (PMC1274299; doi:10.1186/1471-2105-6-252)
Supplement: Additional File 4 [file 1471-2105-6-252-S4.gz › coasim-guile-4.0.0/epochs_test.cc]

/* -*- Mode: C++; c-basic-offset: 4; -*- 
 *
 *  CoaSim -- A coalescence process simulator
 *
 *  Copyright (C) 2004, 2005 by Bioinformatics ApS
 */


#include "epochs.hh"

#ifndef IOSTREAM_INCLUDED
# include <iostream>
# define IOSTREAM_INCLUDED
#endif

static void
real_main(void *dummy_closure, int argc, char *argv[])
{
    guile::install_epochs();
    scm_c_primitive_load("epochs-test.scm");
}

int
main(int argc, char *argv[])
{
    scm_boot_guile(argc, argv, real_main, NULL);
    return 0;
}
